# Supplementary material for: DNA methylation of genes involved in lipid metabolism drives adiponectin levels and metabolic disease
Source: Diabetologia. 2025 Oct 8;69(1):127–45. doi: 10.1007/s00125-025-06549-6 (PMC12686031; doi:10.1007/s00125-025-06549-6)
Supplement: Supplementary file 2 — ESM Tables (XLSX 54.0 MB) [file 125_2025_6549_MOESM2_ESM.xlsx]

## Sheet: ESM Table 1
Full summary statistics from the adiponectin EWAS meta-analysis at all tested CpGs
ProbeID	Chr	Position	N	Beta	SE	Nominal p value	pFDR	Direction	I2
cg06500161	21	43656587	2773	-0.0127	0.0012	5.596e-28	2.30681e-22	-----	7.1
cg11024682	17	17730094	2773	-0.0106	0.0011	3.006e-22	6.19573e-17	-----	25.1
cg27243685	21	43642366	2770	-0.0061	0.0009	1.199e-12	1.64752e-07	-----	65.9
cg06192883	15	52554171	2774	-0.0094	0.0014	4.77e-12	4.91577e-07	-----	59.2
cg00574958	11	68607622	2770	0.0043	0.0007	1.004e-10	8.27746e-06	+++++	0
cg07504977	10	102131012	2772	-0.0113	0.0018	3.006e-10	2.06524e-05	-----	0
cg01881899	21	43652704	2751	-0.0045	0.0007	4.212e-10	2.48041e-05	----+	33.3
cg00134210	10	14644132	2768	0.004	0.0006	7.904e-10	4.07277e-05	+++++	46.2
cg10717869	1	205780912	2768	-0.0057	0.0009	2.441e-09	0.000111804	-----	59.5
cg25217710	1	156609523	2775	-0.0052	0.0009	4.636e-09	0.000191107	-----	0
cg05945608	6	42739639	2773	-0.0072	0.0012	5.76e-09	0.000215855	--+--	50.9
cg17901584	1	55353706	2775	0.0107	0.0018	7.424e-09	0.000255029	+++++	33.9
cg04658841	16	85478651	2772	-0.0054	0.001	1.553e-08	0.000492449	---+-	78.5
cg10438589	4	14531493	2771	-0.0087	0.0016	2.367e-08	0.000696953	-----	47.2
cg05014727	10	6214016	2770	0.0103	0.0019	4.574e-08	0.00121761	+++++	0
cg02235049	3	186559186	2772	-0.0051	0.0009	4.726e-08	0.00121761	-----	0
cg13123009	6	31681882	2764	-0.0057	0.0011	6.829e-08	0.00165593	-----	0
cg20544516	17	17717183	2770	-0.0047	0.0009	1.205e-07	0.00275961	-----	48.2
cg06603309	11	2724144	2328	0.0059	0.0011	1.722e-07	0.00338024	+++?+	0
cg14476101	1	120255992	2759	0.0124	0.0024	1.699e-07	0.00338024	+++++	0
cg14110920	12	53583359	2772	-0.0033	0.0006	1.674e-07	0.00338024	-----	0
cg21429551	7	30635762	2774	0.0156	0.003	2.222e-07	0.00416346	+++++	0
cg13074055	14	106329206	2741	0.0198	0.0038	2.624e-07	0.0043267	+++++	15.9
cg06690548	4	139162808	2690	0.0061	0.0012	2.514e-07	0.0043267	+++++	0
cg07730360	3	128845626	2771	-0.0058	0.0011	2.595e-07	0.0043267	-----	0
cg20507228	15	91460071	2773	-0.0107	0.0021	3.537e-07	0.00560783	-----	52
cg14020176	17	72764985	2772	-0.0056	0.0011	3.692e-07	0.00563678	-----	39
cg05922723	7	100285650	2768	-0.0046	0.0009	4.032e-07	0.00593603	-----	0
cg17501210	6	166970252	2773	0.0081	0.0016	4.989e-07	0.00685529	+++++	54.2
cg23594345	14	106329607	2771	0.0161	0.0032	4.874e-07	0.00685529	+++++	0
cg19750657	13	38935967	2772	-0.0071	0.0014	5.924e-07	0.0076313	-----	17.5
cg06582782	12	5621261	2763	-0.0114	0.0023	5.862e-07	0.0076313	-----	0
cg21113318	14	92983645	2765	-0.0049	0.001	6.48e-07	0.00763203	-----	69.6
cg10192877	21	43641690	2773	-0.0029	0.0006	6.405e-07	0.00763203	-----	17.2
cg03346692	6	127911362	2691	0.0116	0.0023	6.45e-07	0.00763203	+++++	0
cg01513913	14	106329158	2770	0.0083	0.0017	7.023e-07	0.0080418	+++++	0
ch.2.30415474F	2	30561970	2770	0.0027	0.0005	7.909e-07	0.00881157	+++++	0
cg21604136	1	9910137	2775	-0.0044	0.0009	8.247e-07	0.00894635	-----	48.4
cg11147309	8	145011888	2768	0.0037	0.0007	9.1e-07	0.0093781	+++++	51.9
cg22169889	2	169281609	2762	-0.0058	0.0012	8.97e-07	0.0093781	-----	0
cg00144180	2	240294362	2297	-0.0066	0.0014	1.138e-06	0.0111693	---?-	38.3
cg09554443	1	167487762	2773	0.0081	0.0017	1.13e-06	0.0111693	+++++	0
cg17194270	22	39759992	2773	-0.0086	0.0018	1.246e-06	0.0118889	-----	0
cg19390658	7	30636176	2760	0.0112	0.0023	1.269e-06	0.0118889	+++++	0
cg01208318	14	106329652	2773	0.0147	0.0031	1.503e-06	0.013469	++++-	34.4
cg26262157	10	6214079	2773	0.008	0.0017	1.496e-06	0.013469	+++++	0
cg26949393	7	150827298	2773	-0.0025	0.0005	1.785e-06	0.0156557	----+	0
cg02650017	17	47301614	2770	0.003	0.0006	2.002e-06	0.0171932	+++++	0
cg09024228	1	116707400	2768	-0.0039	0.0008	2.047e-06	0.0172209	----+	0
ch.14.97331099F	14	98261346	2761	0.0014	0.0003	2.133e-06	0.0175855	+++++	9.5
cg17378359	8	145814111	2050	0.0037	0.0008	2.646e-06	0.0209759	++?++	0
ch.13.39564907R	13	40666907	2759	0.0025	0.0005	2.628e-06	0.0209759	+++++	0
cg05468843	11	117857990	2769	-0.0056	0.0012	2.754e-06	0.0214201	-----	0
cg08944236	16	53242355	2773	-0.0055	0.0012	2.852e-06	0.0217715	-----	7.1
cg11851174	17	17712609	2763	-0.0052	0.0011	2.916e-06	0.0218554	-----	0
cg15512289	1	97026071	2766	-0.0102	0.0022	3.03e-06	0.0223043	+----	72.7
cg03234777	11	118095544	2773	-0.0049	0.0011	3.504e-06	0.0253409	-----	0
cg21139312	17	55663225	2330	-0.0031	0.0007	4.067e-06	0.0288138	---?-	63.5
cg18617808	7	5717675	2774	-0.0047	0.001	4.124e-06	0.0288138	-----	38.7
cg08298946	12	13301010	2773	-0.0061	0.0013	4.77e-06	0.0327718	-----	0
cg03725309	1	109757585	2771	0.005	0.0011	4.912e-06	0.0331175	++-++	34.5
cg14448830	9	79627216	2759	-0.0025	0.0005	4.981e-06	0.0331175	-----	0
cg03798942	11	128566958	2770	-0.0042	0.0009	5.689e-06	0.0372245	-----	11.5
cg08994060	10	6214026	2771	0.009	0.002	5.908e-06	0.0380534	+++++	0
cg14117297	19	4301870	2770	-0.0036	0.0008	7.131e-06	0.0452241	-----	0
cg24403644	20	42574624	2774	-0.0032	0.0007	7.291e-06	0.0455383	-----	44.4
cg20153322	12	120703977	2772	-0.0038	0.0008	7.859e-06	0.0483533	-----	33.4
cg23761815	10	73083123	2773	-0.0041	0.0009	8.03e-06	0.0486788	-----	0
cg21232015	12	133424221	2770	-0.0034	0.0008	8.161e-06	0.0487559	-----	41.9
cg05484949	17	38708465	2767	0.003	0.0007	8.328e-06	0.0490146	+++++	77.2
cg20496314	22	39759864	2332	-0.0072	0.0016	8.504e-06	0.0490146	---?-	0
cg07458272	19	34744396	2773	-0.0056	0.0013	8.561e-06	0.0490146	-----	0
cg16815882	1	35908609	2773	-0.0041	0.0009	8.775e-06	0.0495516	-----	63.1
cg11269166	2	172203847	2771	-0.0052	0.0012	9.025e-06	0.0502746	-----	0
cg12923994	22	18277981	2326	-0.002	0.0004	9.378e-06	0.0515445	---?-	0
cg19812283	5	173021074	2320	-0.0057	0.0013	9.944e-06	0.0539363	---?-	0
cg19563510	17	79881483	2769	-0.0056	0.0013	1.009e-05	0.0540174	-----	0
cg19998073	14	89078443	2773	-0.0047	0.0011	1.039e-05	0.0549104	-----	51.4
cg12417775	1	212463238	2760	-0.0082	0.0019	1.077e-05	0.0561981	-----	0
cg17514528	1	11862907	2775	-0.009	0.002	1.132e-05	0.0583297	-----	0
cg03050965	1	101705237	2775	0.0035	0.0008	1.218e-05	0.0597725	+++++	37.9
cg16565913	4	40632362	2772	-0.0057	0.0013	1.211e-05	0.0597725	-----	0
cg14025345	4	7373088	2319	0.0037	0.0008	1.215e-05	0.0597725	+++?+	0
cg11344352	19	45927696	2761	0.0014	0.0003	1.175e-05	0.0597725	+++++	0
cg06940720	5	1526929	2771	-0.0051	0.0012	1.268e-05	0.0614941	-----	36.7
cg20052079	6	15504923	2767	0.0079	0.0018	1.329e-05	0.0635394	+++++	58.5
cg07728579	15	83475013	2650	-0.0053	0.0012	1.341e-05	0.0635394	----?	56.2
cg24469729	7	27160520	2771	-0.0054	0.0012	1.378e-05	0.0638252	--+--	33.2
cg10922280	16	68034227	2770	-0.0043	0.001	1.369e-05	0.0638252	-----	32.3
cg17460386	1	207095668	2775	-0.0046	0.0011	1.395e-05	0.0638947	-----	0
cg06560379	6	44231305	2771	0.0028	0.0007	1.417e-05	0.0641892	+++-+	18
cg15687147	4	91570600	2750	0.0066	0.0015	1.495e-05	0.0669864	+++++	16.1
cg22700848	12	124990942	2766	-0.0038	0.0009	1.516e-05	0.0671969	-----	0
cg01576142	14	92297260	2761	-0.0053	0.0012	1.608e-05	0.069434	-----	0
cg00138407	3	47386505	2773	-0.0057	0.0013	1.61e-05	0.069434	-----	0
cg21301258	21	35898717	2774	-0.0062	0.0014	1.617e-05	0.069434	-----	0
cg09581649	16	4572735	2770	-0.0038	0.0009	1.662e-05	0.0706305	-----	9.1
cg25130381	1	27440721	2770	-0.0053	0.0012	1.685e-05	0.0708773	-----	0
cg09757644	6	447497	2771	0.0048	0.0011	1.725e-05	0.0718269	+++++	38.8
cg27305772	11	65630355	2770	-0.0041	0.001	1.904e-05	0.0734751	-----	73.9
cg24292650	13	39068431	2769	0.0028	0.0006	1.881e-05	0.0734751	+++++	67.5
cg04701182	10	69834353	2772	0.0008	0.0002	1.864e-05	0.0734751	++-++	31.1
cg00244001	10	126336805	2770	0.0031	0.0007	1.81e-05	0.0734751	++-++	26.1
cg02223005	5	693632	2755	0.0004	0.0001	1.922e-05	0.0734751	+++++	0
cg08195424	12	5621232	2765	-0.0061	0.0014	1.871e-05	0.0734751	----+	0
cg16331890	11	93474632	2757	-0.0006	0.0001	1.826e-05	0.0734751	-----	0
cg13845858	9	139916992	2772	-0.0027	0.0006	1.922e-05	0.0734751	-----	0
cg21167563	1	117114916	2773	-0.0052	0.0012	1.925e-05	0.0734751	-----	0
cg02586198	16	29820119	2754	0.0039	0.0009	2.008e-05	0.0752496	+++++	61.4
cg16655795	19	42897238	2643	-0.0043	0.001	1.99e-05	0.0752496	----?	0
cg26955383	10	105218660	2758	-0.0048	0.0011	2.09e-05	0.077617	-----	0
cg20056908	2	85808945	2773	-0.0032	0.0008	2.111e-05	0.0776659	-----	32.7
cg20865082	3	139557385	2757	-0.0069	0.0016	2.129e-05	0.0776659	----+	0
cg18219562	17	41773643	2770	-0.0042	0.001	2.164e-05	0.0782502	-----	0
cg08505222	22	51139277	2764	-0.0022	0.0005	2.252e-05	0.0800283	----+	49.7
cg00583046	6	31024990	2762	-0.0029	0.0007	2.241e-05	0.0800283	-----	0
cg03740640	1	165600573	2773	0.0019	0.0005	2.47e-05	0.0862553	+++++	0
cg06605063	13	75345809	2760	0.0021	0.0005	2.472e-05	0.0862553	+++++	0
cg13640200	12	47474202	2767	0.0013	0.0003	2.49e-05	0.0862553	+++++	0
cg04234016	12	7062109	2775	-0.0057	0.0014	2.518e-05	0.0864983	-----	0
cg01848352	18	159265	2761	-0.0018	0.0004	2.685e-05	0.0883061	-----	52
cg08202743	11	34182570	2770	0.0029	0.0007	2.724e-05	0.0883061	+++++	47.2
cg02519218	12	133424286	2773	-0.0042	0.001	2.689e-05	0.0883061	--+--	31.4
cg15204354	1	155006911	2764	-0.0043	0.001	2.735e-05	0.0883061	-----	0
cg07814318	15	31624584	2771	-0.0062	0.0015	2.675e-05	0.0883061	-----	0
cg00263619	12	94727462	2771	-0.0054	0.0013	2.696e-05	0.0883061	-----	0
cg26403843	5	158634085	2757	-0.0107	0.0025	2.742e-05	0.0883061	-----	0
cg08129017	17	17728660	2772	-0.0063	0.0015	2.698e-05	0.0883061	-----	0
cg19906284	2	179395912	2771	-0.0053	0.0013	2.825e-05	0.0902739	-----	0
cg07760161	17	7588378	2772	-0.0038	0.0009	2.849e-05	0.0903405	-----	0
cg18520851	5	115149189	2775	-0.0081	0.0019	2.932e-05	0.0908752	-----	43.8
ch.2.207814544R	2	208106299	2750	0.0021	0.0005	2.912e-05	0.0908752	+++++	0
cg16391678	16	30485597	2743	0.004	0.0009	2.927e-05	0.0908752	+++++	0
cg00376553	7	100073281	2767	-0.0054	0.0013	2.955e-05	0.0909046	-----	0
cg06679089	22	40444883	2773	-0.003	0.0007	3.085e-05	0.0941294	--+--	53.5
cg07504763	1	198575077	2775	-0.006	0.0015	3.154e-05	0.0941294	-----	37.9
cg23240895	22	45071884	2773	-0.0026	0.0006	3.169e-05	0.0941294	-----	21.8
cg16596052	10	121271746	2763	-0.004	0.001	3.174e-05	0.0941294	-----	0
cg01115923	16	57793728	2771	0.0027	0.0006	3.122e-05	0.0941294	+++++	0
cg15721584	3	181326755	2752	-0.0107	0.0026	3.226e-05	0.0949882	-----	28.8
cg13997435	1	153538406	2769	0.0044	0.0011	3.283e-05	0.0959809	+++++	0
cg08342194	6	31683075	2758	-0.0057	0.0014	3.333e-05	0.0962797	--+--	74.5
cg27457201	17	78854232	2770	0.0056	0.0013	3.405e-05	0.0962797	+++-+	54.6
cg08064488	21	38068043	2742	0.0034	0.0008	3.388e-05	0.0962797	+++++	17.7
cg12604031	3	122841632	2771	-0.0053	0.0013	3.409e-05	0.0962797	----+	0
cg00980649	14	106366503	2773	0.0083	0.002	3.41e-05	0.0962797	++++-	0
cg07064364	22	38009253	2764	-0.0025	0.0006	3.486e-05	0.0970955	-----	24.1
cg07470570	7	70163455	2743	-0.0075	0.0018	3.473e-05	0.0970955	-----	0
cg26435575	5	83946460	2771	0.0067	0.0016	3.55e-05	0.0977246	-+++-	71.9
cg13857947	2	240318818	2772	-0.0028	0.0007	3.556e-05	0.0977246	-----	21.6
cg03713668	15	41316752	2764	-0.003	0.0007	3.692e-05	0.10079	-----	22.2
cg07772781	3	101798142	2762	-0.0081	0.002	3.786e-05	0.102571	-----	0
cg14940444	7	141646270	2750	-0.0028	0.0007	3.807e-05	0.102571	-----	0
cg02944076	1	201778100	2771	-0.0017	0.0004	3.86e-05	0.103324	-----	0
cg04272820	17	38228538	2767	0.0037	0.0009	3.907e-05	0.103907	++-+-	38.5
cg03163343	1	45118395	2760	-0.0045	0.0011	3.953e-05	0.104238	-+---	69.7
cg04113258	16	17527041	2767	0.0033	0.0008	3.97e-05	0.104238	+++++	58.5
cg09791743	6	42898508	2773	-0.0052	0.0013	4.09e-05	0.106037	-----	51.7
cg17782974	10	104406990	2773	-0.0078	0.0019	4.077e-05	0.106037	-----	0
cg00946992	14	29227969	2758	-0.0048	0.0012	4.163e-05	0.107256	----+	0
cg26836479	19	42706353	2646	0.0031	0.0008	4.275e-05	0.107455	++++?	49.6
cg21167157	12	123326461	2759	-0.005	0.0012	4.249e-05	0.107455	-----	39.8
cg14519150	1	20985249	2765	-0.004	0.001	4.217e-05	0.107455	-----	0
cg19914554	17	80275401	2771	-0.0038	0.0009	4.248e-05	0.107455	--+-+	0
cg00857182	10	104179024	2742	0.0021	0.0005	4.322e-05	0.107978	+++++	52.4
cg25230327	8	82042993	2772	0.0054	0.0013	4.412e-05	0.108471	++-++	53.7
cg00328219	8	29033680	2769	0.0039	0.001	4.425e-05	0.108471	++++-	46
cg22534374	1	201511610	2770	0.0078	0.0019	4.447e-05	0.108471	+++++	0
cg13222915	1	184598594	2774	0.0045	0.0011	4.391e-05	0.108471	+++++	0
cg02930721	16	89375113	2329	-0.0033	0.0008	4.497e-05	0.109045	--+?-	71.2
cg11080540	5	54897272	2773	-0.0049	0.0012	4.668e-05	0.11253	-----	0
cg09390241	4	8174148	2767	0.0065	0.0016	4.789e-05	0.113456	+++++	0
cg02560388	2	11969958	2773	0.004	0.001	4.762e-05	0.113456	+++++	0
cg23776012	17	38821403	2761	-0.0057	0.0014	4.773e-05	0.113456	----+	0
cg11099706	3	126732969	2770	-0.0032	0.0008	4.936e-05	0.115632	-----	0
ch.1.171672612F	1	173405989	2765	0.0021	0.0005	4.95e-05	0.115632	+++++	0
cg27652459	11	46709238	2773	0.0054	0.0013	4.965e-05	0.115632	+++++	0
cg22593432	13	32575905	2774	0.0048	0.0012	5.042e-05	0.116766	++++-	0
cg26804423	7	8201134	2772	-0.0041	0.001	5.144e-05	0.117827	-----	41.9
cg23076949	12	133016265	2775	-0.0038	0.0009	5.145e-05	0.117827	----+	0
cg02741985	17	80059408	2764	-0.0039	0.001	5.222e-05	0.11893	-----	0
cg07512993	16	66582592	2773	-0.0043	0.0011	5.497e-05	0.123354	-----	67.9
ch.1.839062R	1	25282539	2771	0.0024	0.0006	5.506e-05	0.123354	+++++	38.3
cg23090372	12	4556149	2737	0.0038	0.0009	5.498e-05	0.123354	++++-	0
cg25124943	10	4117248	2775	0.0034	0.0008	5.556e-05	0.123801	+++++	16.1
cg18149207	1	151805634	2769	-0.0037	0.0009	5.634e-05	0.124196	-----	66.1
cg20901413	15	50839326	2770	0.0024	0.0006	5.606e-05	0.124196	+++++	32.3
cg18468235	11	118066105	2772	-0.0041	0.001	5.765e-05	0.126408	-----	0
cg11554335	11	57336941	2774	0.0042	0.001	5.825e-05	0.126791	+++++	0
cg14768164	2	145025049	2770	-0.0053	0.0013	5.844e-05	0.126791	-----	0
cg24782497	19	18385409	2773	-0.0036	0.0009	6.012e-05	0.12922	--+-+	69.2
cg22794214	1	42123463	2770	-0.0027	0.0007	6.05e-05	0.12922	-----	0
cg12593793	1	156074135	2767	0.0047	0.0012	6.034e-05	0.12922	+++++	0
cg19638572	1	206733139	2775	-0.0053	0.0013	6.266e-05	0.130454	--+-+	58.9
cg12547807	1	9473751	2774	0.0045	0.0011	6.217e-05	0.130454	+++++	55.1
cg05295023	11	67079729	2774	0.003	0.0007	6.247e-05	0.130454	-++++	32.3
cg17423650	1	185218725	2330	-0.0049	0.0012	6.197e-05	0.130454	---?-	0
cg09667373	6	33756180	2763	0.0013	0.0003	6.168e-05	0.130454	+++++	0
cg14968553	5	153600167	2333	-0.0063	0.0016	6.358e-05	0.131705	---?-	0
cg10500335	6	117996414	2743	0.001	0.0002	6.423e-05	0.131809	+++++	0
cg06647068	12	104853274	2767	0.0066	0.0017	6.427e-05	0.131809	+++++	0
cg24590708	15	52554357	2647	-0.009	0.0023	6.626e-05	0.134195	----?	25.7
cg01083148	7	105705154	2761	-0.0023	0.0006	6.594e-05	0.134195	-----	0
cg11795015	5	1866329	2771	0.0083	0.0021	6.641e-05	0.134195	+++++	0
cg16510460	3	184434972	2331	-0.0036	0.0009	6.743e-05	0.135592	---?+	39.6
cg16163382	2	37938640	2766	0.0029	0.0007	7.185e-05	0.136585	+++++	52.8
cg07213720	6	35227408	2772	0.0019	0.0005	7.084e-05	0.136585	+-+++	40.8
cg23475474	17	63527924	2772	-0.0037	0.0009	6.896e-05	0.136585	-----	22.9
cg18796027	6	33375357	2773	-0.0041	0.001	7.15e-05	0.136585	-----	9.1
cg17210999	1	224954584	2745	0.0043	0.0011	7.19e-05	0.136585	+++++	0
cg05438708	16	81520178	2765	-0.0016	0.0004	6.908e-05	0.136585	-----	0
cg23934072	1	200941706	2774	-0.0032	0.0008	6.993e-05	0.136585	----+	0
cg20717932	17	38226278	2767	0.0032	0.0008	7.135e-05	0.136585	+++++	0
cg01757806	17	8378795	2769	-0.0018	0.0005	7.015e-05	0.136585	-----	0
cg27593537	10	102810606	2763	-0.0039	0.001	7.186e-05	0.136585	-----	0
cg10092935	15	43594820	2774	-0.0026	0.0007	6.874e-05	0.136585	-----	0
cg21408813	13	52736798	2732	0.0114	0.0029	7.134e-05	0.136585	++++-	0
cg26703511	21	44817420	2759	0.0021	0.0005	7.31e-05	0.136971	+++++	52.3
cg27477250	19	12841735	2769	-0.0029	0.0007	7.308e-05	0.136971	-----	22.9
cg00718518	5	171766029	2767	0.0044	0.0011	7.27e-05	0.136971	++++-	0
cg00670111	7	128500474	2332	-0.0026	0.0007	7.366e-05	0.137396	---?-	0
cg25349939	2	144855085	2773	-0.0053	0.0013	7.464e-05	0.138596	-----	0
cg07149022	11	9636089	2765	0.0013	0.0003	7.537e-05	0.13907	+++++	57
cg07217499	12	2416339	2774	0.0039	0.001	7.557e-05	0.13907	+++++	0
cg20832875	17	74709662	2769	-0.0034	0.0009	7.591e-05	0.139075	--+-+	21.8
cg17320136	5	10567905	2773	-0.0039	0.001	7.671e-05	0.139919	-----	0
cg00634698	10	71123842	2771	-0.0032	0.0008	7.778e-05	0.140644	-----	8.5
cg10068491	16	3183125	2759	-0.0049	0.0012	7.779e-05	0.140644	-----	0
cg06092729	12	64845451	2775	0.0031	0.0008	7.816e-05	0.140696	+++++	0
cg01995743	6	118229732	2755	-0.0032	0.0008	8.024e-05	0.140863	-----	62
cg22590032	5	180050565	2768	-0.0029	0.0007	8.117e-05	0.140863	-----	52.7
cg23172671	1	203482523	2761	-0.0069	0.0018	8.091e-05	0.140863	--+--	43.2
cg18943949	22	19842501	2282	0.0004	0.0001	8.127e-05	0.140863	+++?+	37.2
cg18242368	6	32036954	2766	0.0026	0.0007	8e-05	0.140863	+-+++	31.8
cg05303057	17	54756052	2763	-0.0025	0.0006	8.161e-05	0.140863	-----	2.1
cg16383592	22	19157131	2750	-0.0009	0.0002	7.892e-05	0.140863	-----	0
cg15609237	2	179395885	2767	-0.0059	0.0015	8.08e-05	0.140863	-----	0
cg09082617	20	49201869	2773	-0.0065	0.0017	7.946e-05	0.140863	----+	0
cg13702846	3	42888883	2765	0.001	0.0003	8.167e-05	0.140863	+++++	0
cg11505048	1	183622726	2774	-0.0055	0.0014	8.217e-05	0.141135	-----	0
cg06659958	7	149126002	2753	0.0013	0.0003	8.413e-05	0.142403	++-++	71.3
cg00078245	12	53579063	2722	-0.0034	0.0009	8.408e-05	0.142403	--+--	50.8
cg09213175	16	87802541	2771	-0.0044	0.0011	8.366e-05	0.142403	-----	0
cg06836480	2	169928251	2773	-0.0056	0.0014	8.429e-05	0.142403	-----	0
cg03290131	10	112263831	2324	0.0058	0.0015	8.583e-05	0.143527	+++?+	0
cg00863378	16	56549757	2767	-0.0054	0.0014	8.582e-05	0.143527	-----	0
cg12955084	19	41886265	2771	-0.0042	0.0011	8.6e-05	0.143527	-----	0
cg22866430	1	12566378	2767	-0.0033	0.0008	8.645e-05	0.143697	-----	25.6
cg02393097	8	27473422	2768	-0.0028	0.0007	8.788e-05	0.144344	---++	54.8
cg07800658	13	111193758	2771	-0.0049	0.0013	8.789e-05	0.144344	-----	27
cg25691553	3	49057884	2775	0.0025	0.0006	8.741e-05	0.144344	+++++	0
cg02818170	19	3336941	2759	-0.0057	0.0015	8.91e-05	0.145751	-----	0
cg16097041	1	154965544	2768	-0.0044	0.0011	9.04e-05	0.146713	-----	58.2
cg19458497	11	63403371	2766	-0.0033	0.0008	9.021e-05	0.146713	-----	0
cg13125224	6	6587445	2771	-0.0045	0.0011	9.096e-05	0.147043	-----	0
cg05519310	11	66627619	2766	-0.0009	0.0002	9.229e-05	0.14708	-----	54.8
cg07380540	1	1825861	2768	-0.0045	0.0012	9.162e-05	0.14708	-----	50.6
cg24875593	21	45153009	2767	-0.0133	0.0034	9.241e-05	0.14708	---+-	20.4
cg01411912	1	153517265	2773	0.0037	0.001	9.208e-05	0.14708	+++++	8.9
cg16618104	12	104853100	2773	0.0045	0.0011	9.372e-05	0.147457	+++++	61.8
cg26394380	2	85896001	2769	0.0062	0.0016	9.331e-05	0.147457	++++-	7.6
cg25741837	2	73452813	2770	-0.0053	0.0014	9.369e-05	0.147457	----+	0
cg11935041	5	150977390	2775	0.0041	0.0011	9.469e-05	0.148416	+++++	31.8
cg03232960	7	2595437	2770	0.0006	0.0002	9.506e-05	0.148432	+++-+	37.6
cg11679069	13	43596577	2765	-0.0031	0.0008	9.629e-05	0.149785	----+	16.8
cg01160079	17	64782413	2300	0.0027	0.0007	9.753e-05	0.150016	+++?+	33.3
cg04912273	1	27461082	2747	-0.0032	0.0008	9.732e-05	0.150016	-----	24.2
cg07264238	17	33474376	2764	-0.0029	0.0007	9.722e-05	0.150016	-----	0
cg11972721	17	17394732	2757	0.0028	0.0007	9.915e-05	0.151941	+++++	62.7
cg27636559	15	82431147	2775	0.0037	0.0009	0.0001003	0.153134	++-++	23.2
cg10288525	13	33455187	2770	-0.0047	0.0012	0.000101	0.153372	-----	0
cg18587059	15	89424647	2770	-0.0015	0.0004	0.0001012	0.153372	-----	0
cg17058475	11	68607737	2773	0.0038	0.001	0.0001028	0.153837	-++++	62.5
cg02152631	8	29133647	2759	-0.0021	0.0005	0.000103	0.153837	----+	29
cg20909773	8	57084179	2762	0.0026	0.0007	0.0001022	0.153837	+++-+	21.6
cg13177195	12	41289297	2763	0.0027	0.0007	0.0001025	0.153837	+++++	0
cg06284169	3	196466477	2755	-0.002	0.0005	0.0001036	0.154175	-----	0
cg14258501	6	31680228	2775	-0.0057	0.0015	0.0001056	0.15632	-----	0
cg04344749	1	25871814	2770	-0.0031	0.0008	0.0001058	0.15632	-----	0
cg16983541	3	52231347	2771	0.0035	0.0009	0.0001072	0.15685	++++-	16.7
cg05209483	17	7482986	2774	0.0042	0.0011	0.0001073	0.15685	+++++	0
cg11902777	5	368843	2756	0.0036	0.0009	0.0001072	0.15685	+++++	0
cg20324165	12	53299145	2761	-0.0024	0.0006	0.0001084	0.157898	----+	0
cg24723465	1	246843900	2770	-0.0032	0.0008	0.0001107	0.16068	--+--	63.9
cg25957332	20	61562955	2772	-0.0046	0.0012	0.0001111	0.160695	-----	0
cg09273716	20	35494835	2766	-0.0046	0.0012	0.0001125	0.162151	-----	0
cg17010895	2	65731517	2773	-0.0066	0.0017	0.0001133	0.162735	----+	0
cg01709312	10	112630835	2330	0.0052	0.0013	0.0001168	0.162801	+++?+	43
cg26432350	3	47040357	2774	-0.0053	0.0014	0.000116	0.162801	-----	41.8
cg18580232	2	116155326	2771	0.003	0.0008	0.0001169	0.162801	+++++	38.8
cg07682160	19	18959935	2766	-0.0051	0.0013	0.0001156	0.162801	-----	30.3
cg03619840	15	69023191	2762	-0.003	0.0008	0.0001145	0.162801	--+--	16.8
cg00978203	1	26096954	2769	-0.0023	0.0006	0.0001144	0.162801	-----	0
cg05295703	2	102895712	2773	-0.0039	0.001	0.0001162	0.162801	-----	0
cg12716232	8	43001931	2757	0.0015	0.0004	0.0001169	0.162801	+++++	0
cg11253416	8	82643680	2761	0.0029	0.0008	0.0001147	0.162801	+++++	0
cg08182501	2	177003406	2761	-0.0099	0.0026	0.0001177	0.163363	-----	46.7
cg03627468	16	79331759	2767	0.0024	0.0006	0.0001181	0.163368	+--++	48.6
cg24679890	19	17246356	2775	-0.0048	0.0013	0.00012	0.164342	-----	15.2
cg08945443	10	75193254	2764	-0.0061	0.0016	0.0001197	0.164342	-----	0
cg14973055	17	72306038	2773	-0.005	0.0013	0.0001193	0.164342	----+	0
cg11164639	15	91192950	2650	-0.0047	0.0012	0.0001206	0.164617	----?	0
cg05645982	8	124219077	2720	0.01	0.0026	0.0001227	0.166381	+++++	52.9
cg22623033	19	3653592	2771	-0.0036	0.0009	0.0001223	0.166381	-----	0
cg23134259	5	173039661	2727	-0.0017	0.0004	0.0001236	0.166506	-----	23.3
cg07052063	10	99255236	2765	-0.0066	0.0017	0.0001232	0.166506	-----	0
cg03669394	16	75685254	2726	0.0073	0.0019	0.0001254	0.166585	+++++	52.7
cg16379248	17	73723681	2323	0.0021	0.0005	0.0001251	0.166585	+++?+	50.1
cg08531140	11	67143062	2749	-0.0037	0.001	0.0001277	0.166585	-----	41.5
cg20283964	1	171510722	2766	0.0014	0.0004	0.0001273	0.166585	+++++	33
cg18437319	22	43542604	2763	-0.0043	0.0011	0.0001257	0.166585	-----	15.9
cg18009621	11	114129200	2775	-0.004	0.0011	0.0001273	0.166585	----+	1
cg14656180	9	137701344	2772	0.0027	0.0007	0.0001267	0.166585	+++++	0
cg18120259	6	43894639	2773	0.0052	0.0013	0.0001257	0.166585	+++++	0
cg20775254	2	95940705	2773	0.0031	0.0008	0.0001256	0.166585	+++++	0
cg13274938	17	38493822	2765	-0.0038	0.001	0.0001268	0.166585	-----	0
cg26947127	12	12901747	2767	-0.0027	0.0007	0.0001284	0.16697	-----	38.8
cg11494773	7	48128242	2769	0.0029	0.0008	0.0001296	0.167322	+++++	73.9
cg16373176	17	17700943	2771	-0.002	0.0005	0.0001298	0.167322	-----	31.3
cg02730804	5	125799820	2774	-0.0034	0.0009	0.0001307	0.167322	-----	12.8
cg03109964	12	50000618	2772	-0.0017	0.0004	0.0001303	0.167322	---+-	0
cg05610097	7	44360795	2762	-0.0016	0.0004	0.0001307	0.167322	-----	0
cg07947745	4	176068376	2774	0.003	0.0008	0.000132	0.168325	+++++	37.5
cg13648344	9	36328161	2768	-0.0035	0.0009	0.0001323	0.168325	---+-	25.1
cg09250304	3	136470434	2767	0.0015	0.0004	0.0001343	0.169821	+++++	0
cg00108715	3	52565015	2769	-0.0041	0.0011	0.000134	0.169821	-----	0
cg12827798	13	76122768	2773	-0.0029	0.0008	0.0001352	0.170436	+----	14.7
cg04329347	16	30063148	2774	-0.0047	0.0012	0.0001358	0.170671	-----	0
cg23534345	7	5678706	2771	-0.0026	0.0007	0.0001369	0.17153	-----	0
cg13990531	15	81156401	2635	-0.0046	0.0012	0.0001377	0.17201	----?	0
cg17854066	4	55575932	2762	-0.0022	0.0006	0.0001394	0.172812	-----	35.3
cg22140583	5	113723647	2767	0.0031	0.0008	0.0001396	0.172812	+++++	0
cg21681705	2	107506849	2762	-0.0061	0.0016	0.0001395	0.172812	-----	0
cg08937734	1	19422904	2754	-0.0034	0.0009	0.0001438	0.177478	-----	0
cg10730165	7	142364023	2768	0.0021	0.0005	0.0001443	0.177564	+++++	32
cg19542445	12	2596220	2773	-0.0046	0.0012	0.0001459	0.178834	----+	0
cg16847428	4	26095438	2762	-0.0074	0.002	0.0001462	0.178834	-----	0
cg01168231	6	168618157	2308	-0.0033	0.0009	0.0001482	0.180744	--+?+	55.8
cg12506980	3	20227397	2766	-0.0012	0.0003	0.0001497	0.181621	-----	41.5
cg11524300	1	225658651	2332	-0.0017	0.0005	0.0001498	0.181621	---?-	7.5
cg26663772	12	109186856	2770	-0.0034	0.0009	0.0001506	0.181644	--+--	0
cg15958289	11	126188994	2764	-0.0035	0.0009	0.0001507	0.181644	-----	0
cg05134796	4	83352783	2769	-0.0037	0.001	0.0001515	0.182026	-----	0
cg03182620	10	661319	2735	-0.003	0.0008	0.0001519	0.182026	-----	0
cg10639435	8	146104221	2772	-0.0058	0.0015	0.0001538	0.182776	-----	45.1
cg03045648	11	64535598	2774	-0.0026	0.0007	0.0001543	0.182776	-----	6.3
cg09460229	22	30141053	2770	-0.0023	0.0006	0.000154	0.182776	-----	0
cg27380509	17	12044668	2764	0.0013	0.0003	0.0001531	0.182776	++-++	0
cg26568226	15	22913326	2326	0.0031	0.0008	0.0001559	0.184142	+++?+	36.7
cg19122402	12	111892971	2751	-0.0057	0.0015	0.0001568	0.18415	-----	0
cg16246545	1	120255941	2770	0.0071	0.0019	0.0001568	0.18415	+++++	0
cg11831182	1	156104614	2767	-0.0027	0.0007	0.0001577	0.184681	-----	0
cg02693157	15	87892167	2747	-0.0087	0.0023	0.0001612	0.185099	-----	44.6
cg16519923	16	30485810	2765	0.0035	0.0009	0.000161	0.185099	++-++	28.6
cg20777437	1	54619703	2769	0.0034	0.0009	0.0001586	0.185099	+++++	12.8
cg05856556	7	150104705	2770	0.0029	0.0008	0.000161	0.185099	+++++	1.6
cg01521274	14	71822452	2768	-0.003	0.0008	0.0001595	0.185099	-----	0
cg11998932	7	3901843	2772	0.0104	0.0027	0.0001593	0.185099	++++-	0
cg01282204	11	59612937	2758	0.0024	0.0006	0.000161	0.185099	+++++	0
cg23383149	14	24909125	2774	-0.005	0.0013	0.0001617	0.185157	--+--	71.8
cg27174787	19	16178240	2769	-0.0025	0.0007	0.0001622	0.185215	-----	0
cg05907933	5	77268888	2766	-0.0012	0.0003	0.0001634	0.185501	-----	23.7
cg20407267	10	130009175	2755	0.0018	0.0005	0.0001638	0.185501	++-++	0
cg24674437	4	649503	2762	0.0027	0.0007	0.000163	0.185501	+++++	0
cg27169020	15	83954229	2647	-0.0069	0.0018	0.000165	0.185839	----?	37.7
cg12963312	6	52441723	2737	-0.0006	0.0002	0.0001647	0.185839	-----	0
cg00321074	3	19990693	2738	0.003	0.0008	0.0001658	0.186231	+++++	0
cg12644285	15	93570953	2775	0.0066	0.0018	0.0001694	0.188049	++-++	53.4
cg04984888	16	57220069	2766	0.001	0.0003	0.000169	0.188049	+++-+	50.8
cg21810108	12	49144403	2768	-0.0082	0.0022	0.000169	0.188049	-----	26.2
cg04035353	16	89335133	2771	0.0009	0.0002	0.0001689	0.188049	++-++	13.4
cg23500122	3	172167610	2759	-0.0028	0.0007	0.0001697	0.188049	-----	0
cg12729894	11	1774378	2771	0.0036	0.001	0.0001706	0.188084	++++-	1.8
cg25099438	2	207024027	2768	0.0008	0.0002	0.0001708	0.188084	+++++	0
cg18721397	5	32584912	2770	0.0086	0.0023	0.0001711	0.188084	+++++	0
cg12021671	15	42423807	2650	-0.0031	0.0008	0.0001727	0.189338	----?	0
cg19414630	8	48648874	2775	-0.0051	0.0014	0.0001763	0.189885	-----	67.3
cg06009267	8	144948764	2775	-0.0059	0.0016	0.0001877	0.189885	-----	55.8
cg00787726	10	86113284	2752	-0.0037	0.001	0.0001793	0.189885	-----	48.9
cg17143696	6	28737555	2667	-0.0068	0.0018	0.0001807	0.189885	--+-+	48.6
cg20732076	6	42335231	2772	-0.0038	0.001	0.000183	0.189885	-----	38
cg17488937	2	11878864	2768	-0.0039	0.001	0.0001792	0.189885	--+--	35.2
cg05544885	16	88807707	2769	-0.003	0.0008	0.0001848	0.189885	-----	28.6
ch.13.1320446R	13	89058601	2630	-0.0029	0.0008	0.0001861	0.189885	-----	23.7
cg15357118	2	128927972	2772	-0.0047	0.0013	0.0001847	0.189885	-----	16
cg14352682	6	30614168	2769	-0.0033	0.0009	0.0001742	0.189885	-----	13.4
cg02151816	6	146863878	2775	0.0042	0.0011	0.0001792	0.189885	+++++	10.4
cg16797009	2	173472347	2700	-0.0057	0.0015	0.0001774	0.189885	----+	10
cg24886710	1	6232001	2768	-0.0036	0.001	0.0001802	0.189885	----+	0
ch.1.198578402R	1	200311779	2765	0.0007	0.0002	0.0001788	0.189885	++-++	0
cg13299325	6	447777	2774	0.005	0.0013	0.0001774	0.189885	+++++	0
cg22260625	3	48445423	2760	0.003	0.0008	0.0001842	0.189885	+++++	0
cg09856107	3	12701776	2775	-0.0035	0.0009	0.0001843	0.189885	-----	0
cg24598929	1	177929192	2715	0.005	0.0013	0.000188	0.189885	++++-	0
cg01916400	5	155548458	2766	0.0028	0.0008	0.0001883	0.189885	+++++	0
cg26611650	16	73461313	2755	0.0026	0.0007	0.0001749	0.189885	+++++	0
cg20751398	11	126660703	2747	-0.0046	0.0012	0.000188	0.189885	-----	0
cg19143990	15	52029152	2750	0.0014	0.0004	0.0001806	0.189885	+++++	0
cg14352586	9	101594150	2770	-0.0054	0.0014	0.0001834	0.189885	-----	0
cg10475172	3	45927914	2331	-0.0026	0.0007	0.0001772	0.189885	---?-	0
cg02559915	4	154169499	2771	-0.0018	0.0005	0.0001869	0.189885	-----	0
cg23032421	3	3152038	2767	0.005	0.0013	0.0001821	0.189885	+++++	0
cg07298772	2	176306492	2719	-0.0078	0.0021	0.0001884	0.189885	-----	0
cg06739182	7	73588702	2742	-0.001	0.0003	0.0001861	0.189885	--+--	0
cg01136538	4	26965295	2746	0.0027	0.0007	0.0001804	0.189885	+++++	0
cg02126235	14	94855034	2772	-0.002	0.0005	0.0001844	0.189885	-----	0
cg26579653	14	74319300	2764	-0.0149	0.004	0.0001795	0.189885	----+	0
cg16663980	1	158809049	2751	-0.0071	0.0019	0.000176	0.189885	----+	0
cg19352726	6	42757805	2768	-0.0035	0.0009	0.0001857	0.189885	-----	0
cg23845009	11	34323678	2771	-0.0058	0.0016	0.0001889	0.189925	-----	0
cg05768582	16	30934727	2748	-0.0004	0.0001	0.0001899	0.190466	-----	0
cg19092721	12	122260723	2323	-0.0018	0.0005	0.000191	0.190641	---?-	37.3
cg11498870	8	88886243	2759	0.0014	0.0004	0.0001909	0.190641	++++-	0
cg13475704	17	77810269	2774	0.0029	0.0008	0.0001943	0.192601	++++-	3
cg01835021	6	31730260	2766	-0.0052	0.0014	0.0001951	0.192601	-----	0
cg22800711	1	54110745	2755	0.0022	0.0006	0.0001946	0.192601	+++++	0
cg25763036	4	13540946	2756	-0.0009	0.0002	0.0001953	0.192601	-+---	0
cg07719604	16	67232460	2774	-0.0052	0.0014	0.0001943	0.192601	-----	0
cg06500792	2	65006618	2771	-0.0054	0.0014	0.0002021	0.193224	-----	38.8
cg22068629	19	2446633	2774	-0.0041	0.0011	0.0002015	0.193224	-----	28.7
cg20309640	1	178027432	2773	-0.0048	0.0013	0.0001999	0.193224	-----	21.7
cg13861948	1	221509763	2774	-0.0025	0.0007	0.0001996	0.193224	-----	6
cg26305174	7	100463583	2775	-0.0048	0.0013	0.0001981	0.193224	-----	0
cg17203447	13	112999748	2735	0.0044	0.0012	0.0002027	0.193224	+++++	0
cg05980200	2	137181418	2767	-0.0017	0.0004	0.0002021	0.193224	-----	0
cg01940867	16	431543	2767	0.0006	0.0002	0.0001967	0.193224	+++-+	0
cg22746584	3	136676672	2771	0.0021	0.0006	0.0001984	0.193224	+++++	0
cg02642565	16	4579402	2770	-0.0062	0.0017	0.0001979	0.193224	----+	0
cg12435792	4	619375	2763	0.0027	0.0007	0.0002024	0.193224	+++++	0
cg07477867	16	71604018	2760	0.0014	0.0004	0.0002022	0.193224	+++++	0
cg15918284	4	46392657	2760	-0.0025	0.0007	0.0002005	0.193224	-----	0
cg08305942	16	79692354	2773	0.0045	0.0012	0.0002039	0.193224	+++++	0
cg05595088	16	3243426	2759	-0.0049	0.0013	0.0001983	0.193224	-----	0
cg11737676	1	86042230	2746	-0.0029	0.0008	0.0002033	0.193224	-----	0
cg27383859	3	122830175	2766	0.0023	0.0006	0.0002039	0.193224	+++++	0
cg04951104	17	41739195	2758	0.0044	0.0012	0.0002059	0.194672	+++++	0
cg18116670	1	21649784	2765	0.0031	0.0008	0.0002069	0.19517	+++++	0
cg06108254	2	72830705	2326	-0.0042	0.0011	0.0002076	0.195383	---?-	0
cg16578636	10	92987457	2761	0.0073	0.002	0.0002088	0.195619	++-+-	54.4
cg10597322	14	100774234	2763	-0.0034	0.0009	0.0002088	0.195619	-----	0
cg11586382	10	3215966	2311	-0.0062	0.0017	0.0002122	0.198354	---?-	0
cg14195992	8	48265917	2773	-0.0038	0.001	0.000213	0.198651	-----	74.2
cg06255609	17	3493563	2769	0.0025	0.0007	0.0002138	0.198947	+++++	0
cg22125922	20	25677738	2768	0.0007	0.0002	0.0002153	0.199043	+++++	51.8
cg14608384	5	54516879	2762	-0.002	0.0005	0.0002165	0.199043	--+--	17.8
cg02714303	13	76334728	2774	0.0065	0.0018	0.0002168	0.199043	++++-	9.8
cg16485893	15	76304531	2119	-0.0083	0.0023	0.0002165	0.199043	----?	7.1
cg13212283	12	57632120	2743	-0.0032	0.0009	0.0002167	0.199043	-----	0
cg27366072	12	12222913	2773	-0.0034	0.0009	0.0002144	0.199043	-----	0
cg12828018	11	59437416	2767	0.007	0.0019	0.0002179	0.199608	+++++	44.3
cg21108085	11	44591098	2771	0.0036	0.001	0.0002193	0.199888	++-++	28.4
cg15742737	2	64863651	2774	-0.0045	0.0012	0.0002216	0.199888	-----	25
cg16705273	18	42262885	2759	0.0057	0.0015	0.0002208	0.199888	+-+++	22.7
cg05255057	4	517638	2773	-0.0019	0.0005	0.0002213	0.199888	-----	0
cg16676037	10	7459103	2311	-0.0095	0.0026	0.0002192	0.199888	---?+	0
cg03802982	16	65089255	2750	0.0042	0.0011	0.0002203	0.199888	+++++	0
cg14699146	10	93789797	2399	0.0059	0.0016	0.0002212	0.199888	+++-+	0
cg04445427	8	133699791	2759	-0.006	0.0016	0.0002226	0.200352	-----	0
cg01911191	14	50328815	2753	-0.0014	0.0004	0.0002231	0.200364	-----	0
cg09371559	19	17351300	2765	-0.004	0.0011	0.0002254	0.200882	-----	62.3
cg23251640	5	14011416	2767	-0.0013	0.0004	0.0002263	0.200882	-+---	34.3
cg07125635	15	34356536	2639	-0.0051	0.0014	0.0002248	0.200882	----?	17.1
cg22296620	15	45315419	2595	0.0006	0.0002	0.0002243	0.200882	+++++	0
cg23897613	6	27471350	2765	-0.0024	0.0006	0.0002263	0.200882	-----	0
cg22862005	1	205884321	2772	-0.0043	0.0012	0.0002266	0.200882	-----	0
cg26833883	1	154965572	2772	-0.0038	0.001	0.0002281	0.201345	-----	38.6
cg00271311	11	58389290	2769	-0.005	0.0014	0.0002278	0.201345	-----	36.9
cg24199006	10	106089203	2767	-0.0029	0.0008	0.0002328	0.204618	-----	48.9
cg05176551	10	32701586	2772	-0.0045	0.0012	0.0002326	0.204618	-----	0
cg20869501	1	216774677	2742	-0.0012	0.0003	0.0002335	0.204796	-----	0
cg01101459	1	234871477	2773	-0.005	0.0014	0.0002343	0.205062	-----	49.5
cg07178550	10	43633030	2768	-0.0092	0.0025	0.0002352	0.205413	-----	0
cg02397768	4	113430989	2770	-0.0038	0.001	0.0002367	0.205505	-----	35.8
cg22678136	15	25093521	2767	-0.0049	0.0013	0.000236	0.205505	---++	0
cg06415970	16	87443521	2772	-0.0013	0.0004	0.0002368	0.205505	-----	0
cg05184395	6	169192573	2763	0.0025	0.0007	0.0002377	0.205852	+++++	0
cg11271457	5	31532289	2758	0.0004	0.0001	0.0002394	0.20637	+-+-+	0
cg01910938	3	136729091	2773	-0.0016	0.0004	0.0002389	0.20637	-----	0
cg21480264	4	2137264	2770	-0.0037	0.001	0.0002398	0.20637	-----	0
cg05119988	4	166251189	2771	0.0064	0.0017	0.0002435	0.208425	++++-	66.7
cg23850913	6	15505452	2762	0.0036	0.001	0.0002445	0.208425	+++++	61.8
cg20214535	21	43619310	2771	-0.0039	0.0011	0.0002459	0.208425	-----	56.4
cg10377245	17	80189973	2772	0.0035	0.0009	0.0002521	0.208425	++-++	49.1
cg00682103	8	141554380	2327	-0.0038	0.001	0.0002518	0.208425	---?-	43.5
cg03229959	8	38089560	2755	-0.0017	0.0005	0.0002455	0.208425	-+---	39
cg14196186	17	72732698	2774	-0.0031	0.0009	0.0002523	0.208425	-----	34.1
cg22369776	6	84234127	2765	0.0019	0.0005	0.0002479	0.208425	++-++	14.7
cg14123750	13	114318492	2769	-0.0048	0.0013	0.0002474	0.208425	-----	0
cg11927233	5	170816542	2767	-0.0066	0.0018	0.0002506	0.208425	-----	0
cg21774754	1	212873477	2308	0.0005	0.0001	0.0002443	0.208425	+++?+	0
cg00899641	2	198299586	2769	0.0007	0.0002	0.0002501	0.208425	+++++	0
cg24748448	17	3493352	2747	0.0019	0.0005	0.0002469	0.208425	+++++	0
cg04504205	20	45946429	2775	-0.003	0.0008	0.0002518	0.208425	-----	0
cg23667916	7	74098293	2768	-0.0032	0.0009	0.0002498	0.208425	-----	0
cg11293275	5	131543977	2767	0.0025	0.0007	0.0002518	0.208425	++-++	0
cg03068497	7	30635838	2771	0.011	0.003	0.0002471	0.208425	+++++	0
cg26150142	1	248102842	2754	0.0037	0.001	0.0002475	0.208425	+++++	0
cg12185938	2	98865917	2626	0.0035	0.001	0.0002429	0.208425	++++?	0
cg08196642	5	138515409	2328	-0.0031	0.0008	0.0002494	0.208425	---?-	0
cg19869698	17	80058686	2775	-0.0026	0.0007	0.000254	0.20941	-----	0
cg24572204	5	40735231	2763	-0.0049	0.0014	0.0002554	0.210144	-----	0
cg13300580	1	27440539	2765	-0.003	0.0008	0.0002567	0.210793	-----	0
cg07134031	7	157073436	2762	-0.0013	0.0004	0.0002587	0.212013	-----	0
cg11276500	6	1909853	2728	0.0028	0.0008	0.0002626	0.214782	+++++	0
cg06617834	4	54942790	2770	-0.0051	0.0014	0.0002638	0.215155	-----	0
cg08549335	7	30387954	2727	0.0093	0.0025	0.0002641	0.215155	+++++	0
cg02113521	15	22892956	2756	0.0013	0.0004	0.0002684	0.215755	+++++	57.2
cg25080348	8	62596090	2772	-0.0035	0.001	0.0002685	0.215755	-----	37.8
cg15923025	5	139927191	2698	-0.0005	0.0001	0.000268	0.215755	--+++	25.8
cg02106279	6	75960530	2741	0.0045	0.0012	0.0002673	0.215755	+++++	20.2
cg04439458	5	138467593	2766	-0.0062	0.0017	0.0002663	0.215755	----+	0
cg03512414	20	19915874	2754	-0.004	0.0011	0.0002683	0.215755	-----	0
cg25607249	19	47288039	2772	0.0034	0.0009	0.0002666	0.215755	+++++	0
cg20866810	7	6621024	2754	-0.0017	0.0005	0.0002696	0.215797	--+--	77.2
cg26033520	10	74004071	2742	-0.0061	0.0017	0.0002692	0.215797	-----	51.7
cg10029171	6	128828282	2758	0.0025	0.0007	0.000271	0.216497	++++-	9.2
cg10025830	12	4136722	2774	-0.0024	0.0007	0.0002734	0.217572	+----	67.8
cg15551881	9	123688715	2765	-0.0059	0.0016	0.0002732	0.217572	-----	0
cg03657350	12	100043668	2767	-0.0082	0.0023	0.0002779	0.220591	----+	52.8
cg21394171	3	122755851	2770	0.0051	0.0014	0.0002783	0.220591	+++++	7.3
cg10382835	6	42185730	2754	0.0015	0.0004	0.0002788	0.220591	+++++	0
cg24678869	1	153919638	2770	-0.0029	0.0008	0.0002799	0.221037	-----	0
cg09304397	2	235580461	2647	-0.0037	0.001	0.0002856	0.221263	--+-?	64.2
cg06965409	16	1611973	2770	0.0024	0.0007	0.0002871	0.221263	+++++	31.6
cg11407210	15	79199774	2766	-0.0043	0.0012	0.0002877	0.221263	-----	30.8
cg07914200	6	22699463	2773	-0.0055	0.0015	0.0002827	0.221263	-----	17.3
cg17811845	1	89358043	2757	-0.0112	0.0031	0.0002872	0.221263	----+	17.3
cg17725019	22	31677931	2773	-0.0034	0.0009	0.0002863	0.221263	--+--	2.7
cg10589385	1	150898437	2770	-0.0137	0.0038	0.0002847	0.221263	-----	0
cg24252805	1	1266548	2768	-0.0036	0.001	0.0002872	0.221263	-----	0
cg24681499	1	42706997	2773	-0.0029	0.0008	0.0002813	0.221263	----+	0
cg24391279	8	1708526	2328	-0.0065	0.0018	0.000287	0.221263	---?-	0
cg13908523	3	53194728	2760	0.0004	0.0001	0.0002873	0.221263	+++++	0
cg12133952	1	44497352	2772	0.0027	0.0007	0.0002851	0.221263	++++-	0
cg06559575	12	53490352	2772	0.0043	0.0012	0.0002833	0.221263	+++++	0
cg00472758	16	2552820	2771	-0.0044	0.0012	0.0002822	0.221263	-----	0
cg04860664	1	43136315	2772	-0.0016	0.0004	0.0002905	0.223	-----	0
cg13394305	2	190445728	2714	0.0006	0.0002	0.0002925	0.223288	++--+	15.7
cg13434714	12	6936787	2765	-0.0011	0.0003	0.000292	0.223288	-----	0
cg20000047	14	23066822	2771	-0.0011	0.0003	0.0002925	0.223288	-----	0
cg23677363	1	111682944	2750	0.001	0.0003	0.0002936	0.223529	+++++	0
cg04193015	17	35596680	2773	-0.0051	0.0014	0.0002939	0.223529	-----	0
cg02570054	12	49717017	2770	0.0015	0.0004	0.0002959	0.224636	++++-	0
cg07150862	16	23520705	2764	-0.0102	0.0028	0.0003079	0.226063	-+---	73.4
cg16125214	1	9751353	2771	-0.0027	0.0008	0.0003033	0.226063	--+--	66.4
cg24940601	2	223916952	1629	-0.0104	0.0029	0.0003067	0.226063	--??+	61.6
cg26109981	5	2175329	2770	0.0016	0.0004	0.0003041	0.226063	+++-+	50
cg16537676	6	30851624	2766	-0.0047	0.0013	0.0002992	0.226063	-----	42.4
cg13910439	9	2022036	2769	-0.0047	0.0013	0.0003018	0.226063	-----	39.4
cg18222371	1	65524217	2773	-0.0022	0.0006	0.0003082	0.226063	-----	25.1
cg04548715	7	99598775	2768	-0.0022	0.0006	0.0003037	0.226063	-----	15.7
cg10494684	17	26645200	2699	0.0095	0.0026	0.0003041	0.226063	++++-	7.2
cg09039672	12	52367989	2770	-0.0037	0.001	0.0003046	0.226063	-----	0
cg02593615	13	45918202	2741	0.0033	0.0009	0.0003036	0.226063	+++++	0
cg09275023	6	30456076	2770	0.0025	0.0007	0.0003043	0.226063	+++++	0
cg12452298	15	67134587	2772	-0.0043	0.0012	0.0003076	0.226063	-----	0
cg18456640	3	190686505	2683	0.0048	0.0013	0.0003016	0.226063	+++++	0
cg22725460	2	109745516	2761	0.0008	0.0002	0.000305	0.226063	+++++	0
cg06861200	14	105718851	2773	-0.0018	0.0005	0.0002986	0.226063	-----	0
cg21344746	10	80831230	2773	-0.0043	0.0012	0.0003073	0.226063	-----	0
cg22247282	11	67797886	2759	-0.0008	0.0002	0.0003049	0.226063	---+-	0
cg08009275	17	79790191	2322	-0.0033	0.0009	0.0003082	0.226063	---?-	0
cg12488187	12	65671664	2770	0.0059	0.0016	0.0003109	0.226906	+++++	21.4
cg18550241	19	13227748	2769	0.0009	0.0002	0.000311	0.226906	+-+++	0
cg22816294	14	22458634	2711	-0.0096	0.0027	0.00031	0.226906	----+	0
cg16277835	3	53164425	2770	0.0005	0.0001	0.0003129	0.227888	+++++	0
cg01981027	12	52419802	2766	-0.0016	0.0004	0.0003136	0.227995	-----	0
cg06853836	6	169399712	2771	0.0042	0.0012	0.0003182	0.228734	++-++	68.2
cg13781758	3	122823409	2764	0.0023	0.0006	0.0003162	0.228734	+++++	61.8
cg07370261	12	49504051	2774	0.0007	0.0002	0.0003178	0.228734	+++++	46.8
cg17591348	6	31923212	2769	-0.0022	0.0006	0.0003152	0.228734	-----	0
cg25930644	17	8531915	2769	-0.0026	0.0007	0.0003163	0.228734	-----	0
cg08309687	21	35320596	2774	0.0074	0.002	0.0003185	0.228734	+++++	0
cg14517250	1	35450601	2745	0.0012	0.0003	0.0003173	0.228734	+++++	0
cg12298445	11	72438603	2774	-0.0037	0.001	0.0003216	0.229556	---+-	73.6
cg21024264	10	135341025	2767	-0.0079	0.0022	0.0003223	0.229556	----+	38.8
cg09025327	1	9309004	2769	-0.003	0.0008	0.000323	0.229556	----+	0.6
cg23841186	12	53492662	2772	-0.0044	0.0012	0.000324	0.229556	-----	0
cg01287592	8	142139839	2769	0.0011	0.0003	0.0003232	0.229556	+++++	0
cg25880211	1	213080934	2771	0.0029	0.0008	0.0003211	0.229556	+++++	0
cg24264382	10	76998652	2766	0.0037	0.001	0.0003241	0.229556	+++++	0
cg23158754	8	9766135	2740	-0.0049	0.0014	0.0003225	0.229556	-----	0
cg24641737	1	111743271	2317	-0.0032	0.0009	0.000325	0.229799	---?-	57.4
cg24197567	7	116346853	2766	0.003	0.0008	0.0003271	0.230888	+++++	12.3
cg13988611	9	33625374	2761	0.0022	0.0006	0.0003294	0.230998	-+-++	78.3
cg13362147	15	66649138	2711	-0.0009	0.0003	0.0003317	0.230998	-----	56.5
cg05981785	2	74210960	2770	-0.0036	0.001	0.0003295	0.230998	-----	55
cg03634947	20	33547679	2763	0.002	0.0006	0.0003321	0.230998	+++++	15
cg02052068	5	35992195	2749	0.0024	0.0007	0.0003323	0.230998	+++++	0
cg09521490	16	88807933	2774	0.0013	0.0004	0.0003317	0.230998	++++-	0
cg11030264	17	55213656	2744	-0.003	0.0008	0.0003315	0.230998	-----	0
cg05619598	19	33569228	2770	-0.0046	0.0013	0.0003292	0.230998	-----	0
cg06061966	11	46366643	2772	-0.0026	0.0007	0.0003317	0.230998	-----	0
cg14192130	6	167535764	2774	0.0032	0.0009	0.0003354	0.232761	+++++	0
cg09362956	22	32749962	2044	0.0029	0.0008	0.0003375	0.233041	?+-++	39.3
cg09079018	7	50880004	2769	-0.003	0.0008	0.000337	0.233041	----+	0
cg21376908	17	55382424	2765	-0.0021	0.0006	0.0003372	0.233041	-----	0
cg10987004	1	201777623	2771	-0.0021	0.0006	0.0003383	0.233203	-----	0
cg00569276	1	17446545	2765	-0.0032	0.0009	0.0003418	0.233275	-----	58.2
cg26544725	10	22266348	2745	0.0038	0.0011	0.0003394	0.233275	++++-	28
cg18645493	1	154167437	2768	-0.0047	0.0013	0.0003413	0.233275	-----	15.9
cg01073463	12	67197936	2757	0.009	0.0025	0.0003414	0.233275	++++-	0
cg03474702	18	12030535	2769	0.0031	0.0009	0.0003396	0.233275	+++++	0
cg16301617	17	76128906	2775	-0.0032	0.0009	0.0003404	0.233275	-----	0
cg09360912	12	7000722	2768	0.0011	0.0003	0.0003425	0.233366	+++++	46.1
cg01526748	3	191930926	2761	-0.0083	0.0023	0.0003452	0.234818	-----	0
ch.20.1295406F	20	56228606	2768	0.0012	0.0003	0.0003459	0.234907	+++++	0
cg02879453	16	50321818	2768	-0.0049	0.0014	0.0003498	0.236	--+--	48.8
ch.2.47286786F	2	47433282	2745	0.0007	0.0002	0.0003482	0.236	+++-+	23.6
cg24256211	14	55035215	2754	-0.0039	0.0011	0.0003495	0.236	-----	0
cg09278098	12	84902512	2772	-0.0046	0.0013	0.0003493	0.236	-----	0
cg08788930	8	142201685	2772	-0.0044	0.0012	0.0003524	0.236592	--+--	73
cg19312291	11	61296641	2764	0.005	0.0014	0.0003523	0.236592	+++++	0
cg24116072	4	40631919	2763	0.0015	0.0004	0.0003519	0.236592	+++++	0
cg06724236	14	67853825	2774	-0.0052	0.0015	0.0003555	0.238286	+----	62.4
cg06668829	8	144948781	2769	-0.0054	0.0015	0.0003563	0.238434	-----	55.2
cg02791860	5	128429156	2772	-0.0024	0.0007	0.0003569	0.238449	-----	2.3
cg00704305	6	127664950	2746	-0.0008	0.0002	0.0003582	0.238558	-+-+-	50.5
cg04407811	5	179160270	2769	0.001	0.0003	0.0003588	0.238558	+++++	44.3
cg22813430	12	52626427	2773	-0.0063	0.0018	0.0003586	0.238558	-----	0
cg14057760	12	12982506	2771	-0.0047	0.0013	0.0003604	0.238997	-----	30.5
cg01682504	12	57620607	2768	-0.0039	0.0011	0.0003612	0.238997	--+--	0
cg04006303	17	61934523	2755	-0.0032	0.0009	0.0003607	0.238997	-----	0
cg01906801	17	38191472	2766	-0.0031	0.0009	0.0003626	0.239539	-----	33.3
cg10652091	2	241938193	2239	-0.0015	0.0004	0.0003632	0.239552	---?-	0
cg23459363	10	115033723	2769	-0.0038	0.0011	0.0003645	0.239642	-----	0
cg02059849	8	142437898	2772	-0.0037	0.001	0.0003643	0.239642	-----	0
cg16643706	5	111289503	2767	0.0032	0.0009	0.0003664	0.240508	+++++	0
cg11067714	5	139492230	2754	-0.0039	0.0011	0.000369	0.241829	-----	17
cg19208897	4	1723620	2773	0.0015	0.0004	0.0003698	0.241969	+++++	0
cg23599026	10	102268546	2775	-0.0035	0.001	0.0003705	0.242043	-----	31.7
cg14644865	10	994943	2769	-0.0017	0.0005	0.0003723	0.242133	--+--	41.2
cg26692003	3	13063165	2764	0.0033	0.0009	0.0003724	0.242133	+++++	15.4
cg07979401	6	33739406	2329	0.0058	0.0016	0.0003719	0.242133	+++?+	4.9
cg06792126	15	90365488	2770	0.0042	0.0012	0.0003737	0.242595	++-+-	46.5
cg20674658	1	201969012	2766	-0.0049	0.0014	0.0003752	0.243186	----+	0
cg27396056	3	188664993	2768	-0.0067	0.0019	0.000376	0.243322	-----	0
cg13594797	15	97720753	2765	-0.0067	0.0019	0.0003786	0.243803	---++	64.7
cg26354221	22	24822802	2773	-0.0022	0.0006	0.0003777	0.243803	--+--	46.2
cg25133951	1	178575267	2765	-0.0051	0.0014	0.0003797	0.243803	-----	44.5
cg02319818	19	39618272	2767	-0.0028	0.0008	0.0003793	0.243803	-----	3.6
cg06749715	14	37132291	2760	-0.003	0.0008	0.0003788	0.243803	-----	0
cg19922189	5	139505246	2769	0.0018	0.0005	0.0003813	0.244449	+++-+	44.4
cg14160480	1	15697398	2764	-0.0015	0.0004	0.0003828	0.24497	---+-	53.2
cg08282145	14	24868755	2774	-0.0027	0.0008	0.0003833	0.24497	-----	0
cg15812586	7	139953117	2767	0.004	0.0011	0.0003863	0.244988	++-++	7.5
cg23886101	7	44438216	2763	0.0019	0.0005	0.0003852	0.244988	+++++	0
cg15606017	15	39544540	2327	0.0024	0.0007	0.0003857	0.244988	+++?+	0
cg23640615	1	40034517	2760	-0.0014	0.0004	0.000386	0.244988	-----	0
cg22945957	15	77323565	2771	-0.0022	0.0006	0.0003845	0.244988	----+	0
cg04474277	7	134376946	2646	-0.0034	0.0009	0.0003873	0.245058	-+---	13.3
cg11342645	7	127979741	2775	-0.0039	0.0011	0.0003876	0.245058	-----	0
cg20900927	6	3263650	2773	-0.0032	0.0009	0.000397	0.246608	--++-	54.4
cg06807837	8	1877952	2770	-0.002	0.0006	0.0004044	0.246608	+----	38.3
cg18062721	3	11643427	2773	-0.0073	0.0021	0.0003962	0.246608	-----	34.9
cg25510895	17	42460976	2769	-0.0015	0.0004	0.0004008	0.246608	-----	32.9
cg22156700	5	72732486	2751	-0.0013	0.0004	0.0003976	0.246608	-+--+	29.9
cg19920737	5	114632606	2770	-0.0022	0.0006	0.0003996	0.246608	----+	29.3
cg00779206	12	2914519	2774	-0.0032	0.0009	0.0004043	0.246608	---+-	24.7
cg16324306	14	93786330	2769	-0.0043	0.0012	0.0004025	0.246608	-----	22.8
cg25138484	2	233242758	2763	0.0026	0.0007	0.0004067	0.246608	+++++	19
cg03095773	2	102051598	2761	-0.0038	0.0011	0.0004069	0.246608	-----	17.7
cg11626656	2	151343868	2765	-0.0011	0.0003	0.000401	0.246608	-----	0
cg02925848	8	119030705	2764	0.0042	0.0012	0.000395	0.246608	+++++	0
cg24464672	2	198376814	2771	-0.0017	0.0005	0.0003962	0.246608	-----	0
cg07461273	7	99697172	2765	-0.0034	0.001	0.0004004	0.246608	-----	0
cg26294014	8	36850538	2754	0.0033	0.0009	0.0003941	0.246608	++++-	0
cg09569850	2	64955034	2769	0.0063	0.0018	0.0004074	0.246608	++++-	0
cg18153816	10	102998117	2323	-0.0051	0.0014	0.0004055	0.246608	---?-	0
cg15488143	7	128924101	2769	-0.0025	0.0007	0.0003963	0.246608	-----	0
cg21574349	3	185080951	2772	-0.0016	0.0005	0.0003978	0.246608	----+	0
cg26793227	1	16483658	2767	-0.0038	0.0011	0.0003972	0.246608	-----	0
cg26677394	6	46258880	2771	-0.0055	0.0015	0.0004024	0.246608	-----	0
cg25528260	7	72777727	2741	0.0028	0.0008	0.0004001	0.246608	+++++	0
cg17855595	1	249148077	2773	-0.0029	0.0008	0.0004064	0.246608	-----	0
cg03172931	19	8677774	2768	-0.0035	0.001	0.0003997	0.246608	----+	0
cg24250684	1	219729030	2761	-0.005	0.0014	0.0003958	0.246608	----+	0
cg10186140	7	150997561	2754	-0.0024	0.0007	0.0004072	0.246608	-----	0
cg12464638	11	844400	2772	-0.0039	0.0011	0.0003915	0.246608	-----	0
cg04657183	2	175636905	2771	-0.006	0.0017	0.0004063	0.246608	--+--	0
cg08857797	17	40927699	2753	-0.0055	0.0016	0.0003952	0.246608	-----	0
cg22453826	6	169399683	2331	0.0068	0.0019	0.0004086	0.246972	+++?+	35.7
cg11380607	19	10342000	2745	0.0009	0.0003	0.0004143	0.249181	+++++	23.6
ch.14.68214257F	14	69144504	2759	0.0015	0.0004	0.0004183	0.249181	+++++	22.9
cg22813821	12	72148853	2754	0.0004	0.0001	0.0004174	0.249181	+-+++	13.3
cg07110217	3	52001995	2713	-0.0004	0.0001	0.000417	0.249181	----+	8.5
cg03639223	17	7369125	2772	-0.0034	0.001	0.0004145	0.249181	-----	0
cg26383838	12	93096819	2764	-0.0022	0.0006	0.0004168	0.249181	-----	0
cg22964469	11	121337508	2771	0.0032	0.0009	0.0004182	0.249181	+++++	0
cg14651504	13	50961428	2773	-0.0031	0.0009	0.0004146	0.249181	----+	0
cg17140815	7	128502651	2770	-0.001	0.0003	0.0004147	0.249181	-----	0
cg07784293	3	149272904	2765	0.0029	0.0008	0.000417	0.249181	+++++	0
cg18505213	9	112083084	2286	0.0003	0.0001	0.0004239	0.252146	++-?+	0
cg10586546	6	31634657	2772	-0.0054	0.0015	0.0004245	0.252146	-----	0
cg18267081	2	3241627	2765	-0.0009	0.0003	0.0004256	0.252435	-+---	41.7
cg20337028	17	75181836	2764	-0.0018	0.0005	0.0004286	0.25245	--+--	50.8
cg25603927	10	99185264	2775	0.0091	0.0026	0.0004266	0.25245	++-++	12.8
cg18030453	3	45506216	2773	-0.0035	0.001	0.0004293	0.25245	-----	0
cg03717755	6	16136539	2298	-0.0079	0.0023	0.0004269	0.25245	---?-	0
cg10002915	4	149369175	2757	-0.0076	0.0022	0.0004292	0.25245	-----	0
cg02573587	19	7504549	2772	-0.0016	0.0005	0.0004286	0.25245	-----	0
cg11699517	17	79419796	2762	0.0023	0.0007	0.0004341	0.254909	+++++	0
cg18087306	19	2446487	2768	-0.0043	0.0012	0.0004351	0.255133	-----	4.2
cg00477226	3	112184271	2765	0.0024	0.0007	0.0004387	0.256385	++++-	46.2
cg06378491	11	64564012	2769	-0.0028	0.0008	0.0004391	0.256385	-----	0
cg15081566	11	111169865	2740	-0.0012	0.0003	0.0004386	0.256385	-++--	0
cg15092239	10	129678749	2769	-0.0044	0.0013	0.0004404	0.256579	-----	0
cg05873267	14	77767644	2762	-0.0031	0.0009	0.0004413	0.256579	-----	0
cg00294065	7	50660646	2768	-0.0017	0.0005	0.0004407	0.256579	-----	0
cg16331727	8	11630219	2317	-0.0039	0.0011	0.000444	0.2567	---?-	62.7
cg04636557	1	231472424	2756	-0.0025	0.0007	0.0004438	0.2567	-----	31.6
cg27175380	1	35446563	2767	0.0041	0.0012	0.0004432	0.2567	++++-	23.4
cg01790438	5	10332117	2766	-0.0025	0.0007	0.0004425	0.2567	-----	0
ch.5.61135040R	5	61099283	2765	0.0006	0.0002	0.0004449	0.256861	+-+++	0
cg07907315	12	24103069	2700	0.0028	0.0008	0.0004462	0.257007	+++++	25.5
cg07964975	7	11292672	2771	-0.0067	0.0019	0.0004464	0.257007	-----	1.1
cg03723270	2	171361326	2645	-0.0029	0.0008	0.0004474	0.257223	----?	0
cg05941027	17	61774174	2774	-0.0039	0.0011	0.0004538	0.258251	--+--	54.2
cg27586885	19	33726898	2768	0.0018	0.0005	0.0004532	0.258251	+++++	30
cg18362330	5	134872659	2769	-0.0084	0.0024	0.0004503	0.258251	-----	1.6
cg00968616	17	55942898	2766	0.0042	0.0012	0.0004519	0.258251	+++++	0
cg23879147	10	74451659	2770	-0.0012	0.0003	0.0004509	0.258251	-----	0
cg07974511	2	63283013	2748	-0.0015	0.0004	0.0004525	0.258251	-----	0
cg05128038	22	32341390	2769	-0.0007	0.0002	0.0004535	0.258251	-----	0
cg16104139	5	134829480	2329	0.0052	0.0015	0.0004542	0.258251	+++?+	0
cg02396253	6	135271056	2769	-0.0023	0.0006	0.0004567	0.259315	-----	0
cg20154932	12	110888206	2768	0.0004	0.0001	0.0004588	0.260149	+-+++	56.1
cg12895701	10	102319912	2762	-0.0024	0.0007	0.0004635	0.262453	-----	0
cg23371584	1	203275927	2433	0.004	0.0011	0.0004643	0.262545	+-+++	46.9
cg14274542	9	137693053	2772	-0.0029	0.0008	0.0004671	0.263384	-----	4.1
cg11225751	22	22901661	2761	0.0072	0.0021	0.000467	0.263384	+++++	0
cg08031492	2	469214	2329	-0.0102	0.0029	0.0004677	0.263384	---?-	0
cg24304848	11	44764716	2773	-0.0038	0.0011	0.0004697	0.263431	-----	15
cg12630576	1	203295237	2774	0.0057	0.0016	0.0004697	0.263431	++++-	0
cg12020676	13	25338135	2760	0.0028	0.0008	0.0004696	0.263431	+++++	0
cg19587237	1	54797076	2772	-0.0035	0.001	0.0004708	0.263634	----+	36.7
cg19502936	17	1553591	2769	-0.0018	0.0005	0.0004736	0.263634	-----	0
cg18702201	10	46167626	2768	-0.0013	0.0004	0.0004739	0.263634	-----	0
cg10296337	10	103600611	2770	0.0012	0.0003	0.0004734	0.263634	+++-+	0
cg04330176	10	105619211	2762	-0.0043	0.0012	0.0004739	0.263634	-----	0
cg26008365	1	153958797	2774	-0.0052	0.0015	0.0004732	0.263634	-----	0
cg04600077	5	1852839	2764	0.0079	0.0023	0.0004771	0.2647	+++++	56.5
cg07698591	4	1840877	2770	-0.0028	0.0008	0.0004766	0.2647	-----	0
cg15430294	19	47125648	2769	-0.0055	0.0016	0.0004803	0.26576	-----	0
cg04323925	10	133742464	2771	-0.0043	0.0012	0.00048	0.26576	-----	0
cg14841453	12	55884723	2759	0.0031	0.0009	0.0004816	0.266122	+++++	0
cg09941363	1	51730449	2771	-0.004	0.0012	0.0004845	0.267366	----+	0
cg03699074	16	88849875	2760	0.0046	0.0013	0.0004854	0.267505	+++++	7.4
cg19364538	13	36042394	2769	0.0028	0.0008	0.0004861	0.267533	+++++	25.7
cg13562841	17	76121872	2770	0.0033	0.0009	0.000489	0.26877	+++++	0
cg17129943	19	54238841	2527	0.0032	0.0009	0.0004907	0.269345	+++++	0
cg22640233	11	132864113	2763	-0.0023	0.0007	0.0004921	0.269755	-----	0
cg19901005	19	50869007	2073	-0.0029	0.0008	0.0004932	0.269999	--?--	0
cg05530568	5	158526614	2742	-0.0023	0.0007	0.0004997	0.270361	-+---	57.3
cg19563130	14	81422098	2756	-0.0063	0.0018	0.0004986	0.270361	---+-	51.6
cg06011292	17	8534013	2768	0.0006	0.0002	0.0005007	0.270361	+++++	30.1
cg25352856	1	180472145	2755	-0.0007	0.0002	0.0005	0.270361	---+-	0
cg13583544	14	101029215	2761	0.0024	0.0007	0.0005019	0.270361	++-++	0
cg22246636	20	61612500	2770	0.0017	0.0005	0.0005011	0.270361	+++++	0
cg00827581	19	10434088	2770	0.0019	0.0006	0.0005036	0.270361	+++++	0
cg15473155	19	57349204	2639	0.0045	0.0013	0.0004983	0.270361	++++?	0
cg23646343	7	139333410	2764	-0.0043	0.0012	0.0004952	0.270361	----+	0
cg12453778	2	62132763	2327	-0.001	0.0003	0.0005037	0.270361	---?+	0
cg14296220	9	32431791	2324	0.0013	0.0004	0.0004999	0.270361	+++?+	0
cg19819265	1	151446498	2746	0.0056	0.0016	0.0005037	0.270361	++++-	0
cg26643537	6	31747023	2226	-0.0002	0.0001	0.0004965	0.270361	---?-	0
cg25791430	11	59574962	2775	-0.0045	0.0013	0.0004954	0.270361	-----	0
cg25456728	17	66255048	2703	0.0065	0.0019	0.0005015	0.270361	+++++	0
cg04271594	7	133501446	2749	0.0028	0.0008	0.0005047	0.270515	+++++	0
cg00746143	3	194959645	2752	-0.0022	0.0006	0.0005053	0.270515	-----	0
cg12897164	8	124529273	2766	0.004	0.0012	0.0005081	0.271661	+++++	10.5
cg26418881	10	135270947	2757	-0.0017	0.0005	0.0005091	0.271844	+----	3.9
cg03704308	7	42533414	2735	-0.0039	0.0011	0.00051	0.271972	-----	14.5
cg15912390	3	194826514	2769	-0.0046	0.0013	0.0005107	0.271993	-----	34.2
cg08726900	16	89550474	2721	0.007	0.002	0.0005121	0.272036	+++++	62.4
cg26109843	2	161206170	2320	0.0017	0.0005	0.0005118	0.272036	+++?+	0
cg03850986	10	116408382	2773	0.0079	0.0023	0.0005155	0.27349	+++++	0
cg05201789	5	137225509	2749	-0.0036	0.001	0.000518	0.273763	----+	72.9
cg07621224	7	50355506	2771	-0.0041	0.0012	0.0005186	0.273763	--+--	49.5
cg00849368	5	94890411	2288	0.0022	0.0006	0.0005196	0.273763	+++?+	0
cg10649706	8	141636798	2758	-0.0026	0.0008	0.0005176	0.273763	-----	0
cg12976883	2	231090376	2310	0.0037	0.0011	0.0005188	0.273763	+++?+	0
cg18729298	11	2555203	2765	-0.0046	0.0013	0.00052	0.273763	-----	0
cg13175120	8	70017549	2524	0.0079	0.0023	0.0005215	0.274168	+++++	0
cg18795786	12	41087584	2770	0.005	0.0014	0.0005221	0.274168	+++++	0
cg22025064	1	22141400	2768	-0.0048	0.0014	0.0005236	0.274606	-----	0
cg15378866	17	39723992	2756	-0.0027	0.0008	0.000525	0.274642	-----	0
cg02107842	5	66255772	2770	-0.0051	0.0015	0.0005249	0.274642	-----	0
cg21467614	6	31543638	2761	0.003	0.0009	0.0005276	0.275303	+++++	15.4
cg17396638	15	91423337	2768	0.003	0.0009	0.0005271	0.275303	+++++	0
cg16286142	3	10215652	2755	-0.0025	0.0007	0.0005314	0.275941	-----	16.3
cg26488183	15	75195105	2649	-0.0033	0.001	0.0005315	0.275941	----?	0
cg07316170	10	98480474	2750	0.0009	0.0002	0.0005309	0.275941	++-++	0
cg20682981	17	1962627	2770	-0.0028	0.0008	0.0005298	0.275941	-----	0
cg07322909	11	55541018	2037	0.01	0.0029	0.0005342	0.276794	++?+-	50.6
cg18237330	10	80767136	2774	-0.0064	0.0018	0.0005354	0.276794	-----	4.5
cg01208873	1	15127769	2774	0.0039	0.0011	0.0005364	0.276794	+++++	0
cg17894755	10	104535794	2770	-0.0038	0.0011	0.0005365	0.276794	-----	0
cg03341469	1	54355906	2767	0.0096	0.0028	0.0005352	0.276794	+++++	0
cg09977718	17	78854273	2771	0.0057	0.0017	0.0005373	0.27686	+++++	6.1
cg00328058	1	901062	2772	-0.0043	0.0013	0.0005394	0.277249	-----	57.5
cg01457654	22	26908608	2768	0.001	0.0003	0.0005388	0.277249	+-+++	9.2
cg13026137	6	31701260	2770	-0.0038	0.0011	0.0005447	0.277365	---+-	75.8
cg09037630	6	31528239	2758	0.0039	0.0011	0.0005442	0.277365	++-++	53.6
cg10504000	11	2402391	2764	0.0042	0.0012	0.0005465	0.277365	+++++	12.4
cg13667021	11	124311423	2764	0.0017	0.0005	0.0005475	0.277365	+++++	0
cg12466919	5	179251000	2772	-0.002	0.0006	0.0005447	0.277365	----+	0
cg23104436	11	15838747	2768	0.0025	0.0007	0.0005417	0.277365	+++++	0
cg21376454	17	62203531	2768	0.0017	0.0005	0.0005471	0.277365	+++++	0
cg12153755	5	141062571	2325	-0.004	0.0012	0.000542	0.277365	---?-	0
cg24586978	13	99612723	2771	-0.0044	0.0013	0.0005477	0.277365	-----	0
cg15549637	7	105489998	2765	-0.003	0.0009	0.0005475	0.277365	--+-+	0
cg15980707	13	113348722	2761	-0.0033	0.001	0.0005458	0.277365	-----	0
cg08850169	1	161171469	2766	0.0031	0.0009	0.0005444	0.277365	++-+-	0
cg06066088	17	3600383	2772	-0.0071	0.0021	0.0005487	0.27753	-----	37.7
cg18861189	6	34112244	2762	0.002	0.0006	0.000551	0.278352	-++++	77.1
cg10415767	17	17726759	2695	-0.0022	0.0006	0.0005542	0.279435	-----	23.7
cg22630169	19	13108217	2767	-0.0026	0.0007	0.0005545	0.279435	----+	0
cg22387323	4	24975717	2766	0.0037	0.0011	0.0005598	0.281762	+++++	0
cg17651317	11	68080928	2767	-0.0023	0.0007	0.0005607	0.281871	-----	0
cg10502324	12	76372038	2769	-0.004	0.0012	0.0005653	0.283837	--+--	0
cg09377704	19	7936683	2771	-0.0038	0.0011	0.0005664	0.284043	-----	38.4
cg00861610	4	62065095	2756	0.0063	0.0018	0.0005673	0.284149	+++++	0
cg26318627	11	63887540	2769	-0.0028	0.0008	0.0005694	0.284855	-----	9.1
cg24199463	13	113407479	2772	-0.0025	0.0007	0.0005758	0.284944	--+-+	48.7
cg23797615	11	67132472	2775	0.0026	0.0008	0.0005724	0.284944	+++++	21.6
cg01557549	3	53168665	2771	-0.0024	0.0007	0.0005754	0.284944	--+--	4.9
ch.14.1488981R	14	93077342	2770	0.0053	0.0015	0.0005752	0.284944	+++++	3.8
cg22052243	7	39652883	2326	-0.0023	0.0007	0.0005746	0.284944	---?-	0
cg11637980	11	101000717	2663	-0.004	0.0012	0.0005731	0.284944	-----	0
cg20189073	8	10919855	2774	0.0018	0.0005	0.0005756	0.284944	+++++	0
cg21581845	1	15127680	2326	0.0056	0.0016	0.0005743	0.284944	+++?+	0
ch.1.89724558F	1	89951970	2760	0.0013	0.0004	0.0005755	0.284944	+++++	0
cg10690515	3	44751120	2761	0.0019	0.0006	0.0005776	0.285492	+++++	0
cg09176893	4	100574596	2755	0.0012	0.0004	0.0005787	0.285693	+++++	25.7
cg11097954	14	22564251	2772	-0.0072	0.0021	0.0005849	0.286354	-----	53.1
cg19509663	4	7863560	2760	-0.002	0.0006	0.0005813	0.286354	--+--	38.7
cg01880648	1	172627039	2770	0.0027	0.0008	0.0005837	0.286354	++++-	34.4
cg21867733	12	124985584	2326	-0.0066	0.0019	0.0005815	0.286354	---?-	30.3
cg08551036	16	89219820	2765	-0.0026	0.0007	0.0005823	0.286354	-----	0
cg19679003	15	102035794	1893	-0.006	0.0017	0.0005841	0.286354	--?--	0
cg08651631	17	1619708	2048	-0.0003	0.0001	0.0005843	0.286354	--?--	0
cg00464927	11	68139121	2763	0.0023	0.0007	0.0005887	0.287629	+++++	48.7
cg20690039	15	59429210	2766	-0.0015	0.0004	0.0005889	0.287629	----+	0
cg05880302	4	188426278	2711	0.0028	0.0008	0.000592	0.288459	+++++	29.2
cg24828864	8	38279600	2771	-0.0051	0.0015	0.0005917	0.288459	----+	27.5
cg15087376	3	149113539	2768	-0.0015	0.0004	0.0005935	0.288557	-----	55.8
cg01447475	2	30510887	2775	-0.0062	0.0018	0.0005936	0.288557	--+--	3
cg11829870	22	50988451	2765	-0.003	0.0009	0.0005948	0.2888	-----	0
cg02311364	3	13001256	2772	-0.0041	0.0012	0.0006011	0.288983	-----	80
cg05973262	6	32191895	2771	-0.0045	0.0013	0.000609	0.288983	--+--	60.3
cg16778405	16	653443	2762	-0.0013	0.0004	0.0006087	0.288983	--++-	50.2
cg14837817	8	144692253	2761	0.0018	0.0005	0.0006095	0.288983	+++-+	38.5
cg13569987	17	26975979	2769	-0.0013	0.0004	0.0006043	0.288983	-+---	32.3
cg03978682	5	53411773	2773	-0.0047	0.0014	0.0005983	0.288983	---+-	21.7
cg08500171	6	31590674	2774	-0.0042	0.0012	0.0006001	0.288983	-----	20.7
cg08085199	16	69170548	2770	-0.0034	0.001	0.0006091	0.288983	-----	15.5
cg18623836	2	10261907	2753	0.0046	0.0013	0.0005977	0.288983	+++++	6.8
cg16990168	1	119526060	2759	-0.0045	0.0013	0.0006029	0.288983	-----	5.2
cg05708073	1	109637162	2773	-0.0042	0.0012	0.0006099	0.288983	-----	0.7
cg15697257	5	150020212	2759	0.0027	0.0008	0.0006095	0.288983	++-++	0
cg00501356	22	42093980	2772	-0.0021	0.0006	0.0006051	0.288983	----+	0
cg01037673	19	11485375	2705	0.0002	0.0001	0.0005988	0.288983	++--+	0
cg06615754	19	58193071	2771	0.0091	0.0027	0.0006092	0.288983	+++++	0
cg03569876	5	148908014	2763	-0.0043	0.0012	0.0006049	0.288983	-----	0
cg02132636	2	170551350	2329	-0.0014	0.0004	0.0006078	0.288983	---?-	0
cg25377915	8	95127949	2765	0.0088	0.0026	0.0006058	0.288983	+++++	0
cg02462661	15	74275622	2768	-0.0047	0.0014	0.0006097	0.288983	-----	0
cg11021082	4	95130006	2756	0.0033	0.001	0.0006021	0.288983	++++-	0
cg08172445	7	94284865	2673	0.0003	0.0001	0.0006091	0.288983	+++-+	0
cg19526267	5	108208768	2764	0.0022	0.0006	0.0006119	0.289266	+++++	5.4
cg15146567	3	42948626	2772	0.0039	0.0011	0.0006116	0.289266	+++++	0
cg26126740	20	42574332	2773	-0.0022	0.0007	0.000613	0.289454	--+--	60.8
cg17850518	15	37392106	2699	-0.0039	0.0012	0.0006158	0.289874	-----	0
cg08529529	13	31309799	2767	0.003	0.0009	0.000616	0.289874	+++++	0
cg15990629	12	25054873	2771	-0.0061	0.0018	0.0006159	0.289874	-----	0
cg02175739	11	875980	2769	-0.0022	0.0007	0.0006182	0.290578	-----	0
cg12482825	16	75034148	2759	-0.0024	0.0007	0.000619	0.290623	--+--	46.1
cg19202384	17	79894511	2766	0.0041	0.0012	0.0006199	0.290714	+++++	0
cg24681612	1	233356952	2765	0.0019	0.0006	0.0006213	0.29104	+++++	0
cg02629111	21	18966031	2740	0.0031	0.0009	0.0006228	0.291411	+++++	0
cg16140253	1	110166563	2769	-0.0031	0.0009	0.0006241	0.291688	-----	14.8
cg10310700	17	80872461	2767	0.0032	0.0009	0.0006252	0.291871	+++-+	52.3
cg09774706	12	125219584	2771	0.0023	0.0007	0.0006279	0.2928	+++++	9.3
cg10919522	14	74227441	2773	0.0051	0.0015	0.0006301	0.292832	+++++	30.6
cg06042156	7	55661735	2771	0.0034	0.001	0.00063	0.292832	+++++	0
cg08855671	16	4846152	2767	-0.0023	0.0007	0.0006297	0.292832	-----	0
cg01770296	1	222792554	2767	-0.0055	0.0016	0.0006311	0.292967	-----	32.7
cg26581504	11	112046963	2770	-0.002	0.0006	0.0006361	0.293306	---+-	63.1
cg22041417	19	16178195	2773	-0.0053	0.0016	0.0006345	0.293306	--+--	39.2
cg06700856	18	5237830	2765	0.0003	0.0001	0.0006355	0.293306	++-++	17.4
cg19574915	15	89195555	2769	-0.005	0.0015	0.000635	0.293306	-----	0
cg18683047	6	43424751	2755	0.0045	0.0013	0.0006347	0.293306	+++-+	0
cg00826902	1	3563954	2771	-0.0047	0.0014	0.000634	0.293306	-----	0
cg23322223	11	108423292	2773	0.0018	0.0005	0.000642	0.29438	+++++	32
cg00128425	7	154667764	2754	-0.0015	0.0004	0.0006419	0.29438	----+	30.4
cg09790270	1	205774639	2773	-0.0043	0.0013	0.000642	0.29438	-----	0
cg23296116	17	78940463	2773	-0.0033	0.001	0.0006409	0.29438	-----	0
cg19389075	21	40840086	2767	0.0015	0.0004	0.0006418	0.29438	+++++	0
cg13994897	10	134162016	2773	0.0012	0.0004	0.0006441	0.295015	+++-+	32.9
cg21187194	3	127311169	2772	0.0057	0.0017	0.0006449	0.295054	+++++	0
cg21011403	2	43302362	2761	-0.0016	0.0005	0.0006477	0.295678	---+-	52.3
cg05151709	1	846155	2761	0.006	0.0018	0.0006474	0.295678	+++++	3.9
cg25551219	22	50909865	2766	-0.0029	0.0009	0.0006491	0.29599	-----	52.8
cg25744552	1	117368140	2773	0.0069	0.002	0.0006537	0.296031	+++++	56.9
cg17510003	11	131737914	2767	-0.0035	0.001	0.0006606	0.296031	----+	32.6
cg14430979	12	89746612	2745	0.0003	0.0001	0.0006556	0.296031	+++++	22.7
cg05506594	6	56792931	2771	-0.0029	0.0009	0.0006614	0.296031	----+	16
cg06712013	12	49759545	2756	-0.0058	0.0017	0.0006589	0.296031	----+	4.8
cg20773033	22	39635187	2765	-0.0051	0.0015	0.0006614	0.296031	-----	0
cg05093113	20	49200925	2768	-0.0014	0.0004	0.0006569	0.296031	-----	0
cg03578464	3	8928666	2771	-0.0017	0.0005	0.0006599	0.296031	-----	0
cg12892747	4	187813459	2759	0.003	0.0009	0.0006511	0.296031	+++++	0
cg19721554	5	71739365	2774	0.0033	0.001	0.0006535	0.296031	+++++	0
cg09831026	12	133485765	2752	0.001	0.0003	0.0006556	0.296031	+++++	0
cg26054672	9	73425008	2766	-0.0022	0.0006	0.0006514	0.296031	-----	0
cg01368219	3	54999791	2770	-0.004	0.0012	0.0006584	0.296031	----+	0
cg20083497	19	1584191	2766	0.002	0.0006	0.0006608	0.296031	+++++	0
cg04315923	16	29634191	2067	-0.002	0.0006	0.0006613	0.296031	--?--	0
cg18986078	14	21510323	2774	-0.0027	0.0008	0.0006544	0.296031	----+	0
cg20133890	6	31680144	2748	-0.0055	0.0016	0.0006544	0.296031	-----	0
cg16384774	14	89626932	2772	0.0043	0.0013	0.0006626	0.296247	++++-	50.8
cg09430705	12	6831052	2759	-0.0023	0.0007	0.0006688	0.296766	----+	0
cg24275087	7	17979775	2770	0.0011	0.0003	0.0006682	0.296766	+++++	0
cg16417118	1	2162931	2773	0.0058	0.0017	0.0006686	0.296766	++++-	0
cg17485681	10	73565625	2771	-0.0061	0.0018	0.0006656	0.296766	-----	0
cg02528400	8	2832078	2760	0.002	0.0006	0.0006681	0.296766	++-++	0
cg05788176	10	128950976	2768	0.0032	0.001	0.0006683	0.296766	++-++	0
cg18134102	6	30293808	2772	0.0014	0.0004	0.000666	0.296766	+++++	0
cg16577132	14	31408344	2752	0.0017	0.0005	0.00067	0.296979	+++++	0
cg00043790	1	6093972	2761	-0.0027	0.0008	0.0006708	0.297014	-----	42.2
cg23901967	17	36890321	2768	-0.0036	0.001	0.0006718	0.297137	-----	0
cg06599514	16	86328711	2766	-0.0023	0.0007	0.0006737	0.29734	----+	26.7
cg11376147	11	57261198	2773	0.0025	0.0007	0.0006732	0.29734	++-++	0
cg22234627	6	170535663	2747	0.0026	0.0008	0.0006768	0.297972	+++++	0
cg05149839	16	81039913	2770	-0.0008	0.0002	0.000677	0.297972	--+--	0
cg02093951	5	67112088	2771	0.0014	0.0004	0.0006773	0.297972	+++++	0
cg25104648	18	18566146	2634	0.0011	0.0003	0.0006922	0.298122	++--?	83.6
cg26160945	12	27396706	2771	-0.0052	0.0015	0.0006843	0.298122	-----	48.7
cg27139457	2	85637739	2767	-0.0042	0.0012	0.0006824	0.298122	--+--	45.8
cg16041286	1	109204821	2730	0.0032	0.0009	0.0006822	0.298122	+-+++	45.7
cg25573635	4	153859560	2773	-0.0098	0.0029	0.0006792	0.298122	-----	44.3
cg01847271	9	116111676	2751	-0.0018	0.0005	0.0006844	0.298122	-+--+	36.1
cg18404811	17	403288	2770	-0.0042	0.0013	0.0006907	0.298122	-----	24
cg02223135	3	133287773	2745	0.0015	0.0004	0.0006871	0.298122	+-+++	13.4
cg17662365	22	28315943	2737	0.0009	0.0003	0.0006905	0.298122	+-+++	5.6
cg07106927	1	160769081	2771	-0.0026	0.0008	0.0006871	0.298122	-----	0
cg17967426	5	168006763	2772	0.0019	0.0005	0.0006846	0.298122	+++++	0
cg24683070	3	184243187	2739	0.0005	0.0001	0.0006888	0.298122	++-++	0
cg09447811	3	121972621	2771	-0.0045	0.0013	0.000688	0.298122	-----	0
cg23549385	3	49318213	2762	0.0039	0.0012	0.0006946	0.298122	+++++	0
cg06460189	16	81740096	2760	-0.0022	0.0007	0.000686	0.298122	-----	0
cg16853770	12	123355562	2761	-0.0041	0.0012	0.0006932	0.298122	-----	0
cg14174320	11	66630151	2764	0.0024	0.0007	0.000692	0.298122	+++++	0
cg02947214	14	105998115	2325	0.0028	0.0008	0.0006898	0.298122	+++?+	0
cg00813378	1	1475209	2775	-0.0081	0.0024	0.000695	0.298122	-----	0
cg08301612	17	43228571	2770	-0.0057	0.0017	0.0006922	0.298122	-----	0
cg17429424	5	172197911	2763	0.0015	0.0004	0.0006885	0.298122	+++++	0
cg20264534	19	41816349	2759	0.0007	0.0002	0.0006828	0.298122	+--++	0
cg13141791	20	23431120	2770	0.0013	0.0004	0.0006944	0.298122	+++++	0
cg10816687	10	80979472	2333	0.0021	0.0006	0.0006884	0.298122	+++?+	0
cg00865356	4	91048559	2740	-0.0022	0.0007	0.0006973	0.298178	-----	47.7
cg24847046	1	161135079	2330	-0.004	0.0012	0.0006966	0.298178	---?-	0
cg12299554	15	94840953	2714	-0.0066	0.0019	0.0006971	0.298178	-----	0
cg24899138	5	134872639	2758	-0.0098	0.0029	0.000707	0.298997	----+	53.7
cg07697428	17	4079341	2775	0.0038	0.0011	0.0007092	0.298997	+++++	50.7
cg24768094	14	101490253	2771	0.0019	0.0006	0.0007036	0.298997	++-+-	50.3
cg24496349	11	67810905	2762	-0.0018	0.0005	0.0007196	0.298997	--+--	50.3
cg08069509	21	37950043	2752	0.0021	0.0006	0.0007198	0.298997	++++-	47.7
cg03994651	19	49004677	2770	-0.0076	0.0022	0.0007217	0.298997	-----	46.5
cg06710464	17	79047695	2774	-0.0042	0.0012	0.0007208	0.298997	-----	43.9
cg06397161	22	39760059	2333	-0.0057	0.0017	0.0007093	0.298997	---?-	43.8
cg01560422	9	15509362	2770	-0.0059	0.0018	0.0007063	0.298997	-----	37
cg20013533	7	128866153	2714	0.009	0.0027	0.000716	0.298997	+++-+	34.2
cg04340895	4	47463168	2767	0.0017	0.0005	0.0007101	0.298997	+++-+	20.9
cg18959827	11	4704800	2770	0.0031	0.0009	0.0007213	0.298997	++++-	18.5
cg04061839	11	60692078	2756	0.0003	0.0001	0.000704	0.298997	+++++	4.9
cg09961254	10	627679	2754	0.0038	0.0011	0.0007137	0.298997	+++++	0
cg01595951	5	54834655	2770	-0.0068	0.002	0.000708	0.298997	-----	0
cg22847608	22	27017854	2766	-0.0031	0.0009	0.0007181	0.298997	-----	0
cg08622729	7	137230906	2765	-0.004	0.0012	0.0007094	0.298997	-----	0
cg14645861	6	30094987	2765	-0.0018	0.0005	0.0007146	0.298997	-----	0
cg06360543	1	156890056	2770	-0.0051	0.0015	0.0007205	0.298997	-----	0
cg02590401	19	48984071	2735	-0.0015	0.0004	0.0007129	0.298997	-----	0
cg24044560	2	28636791	2734	-0.0034	0.001	0.0007205	0.298997	-----	0
cg04192593	5	13811853	2763	0.0015	0.0005	0.0007196	0.298997	+++++	0
cg00698685	5	174871341	2765	0.002	0.0006	0.0007171	0.298997	+++++	0
cg03687177	4	170533631	2765	0.0007	0.0002	0.0007184	0.298997	+++++	0
cg21542842	4	77899442	2769	-0.0031	0.0009	0.0007157	0.298997	-----	0
cg07199999	14	59951554	2764	-0.0015	0.0005	0.0007202	0.298997	-----	0
cg01801750	12	72148484	2328	0.0003	0.0001	0.000707	0.298997	+++?+	0
cg24691483	10	104059082	2774	-0.0019	0.0005	0.000704	0.298997	-----	0
cg06094607	8	144561886	2758	-0.0025	0.0007	0.0007111	0.298997	-----	0
cg09076010	1	18022847	2769	0.0037	0.0011	0.0007212	0.298997	++++-	0
cg18109874	19	14115611	2768	-0.0032	0.0009	0.000712	0.298997	-----	0
cg17199483	16	16042767	2774	0.0057	0.0017	0.0007237	0.299007	+++-+	44.3
cg09453312	5	156608118	2774	-0.004	0.0012	0.0007237	0.299007	-----	20.4
cg14637919	2	227288327	2320	0.0008	0.0002	0.0007239	0.299007	+++?+	0
cg01359236	8	11763828	2768	0.003	0.0009	0.0007255	0.299368	++-+-	55.5
cg18145558	2	96807942	2584	-0.0028	0.0008	0.0007263	0.299398	--+-?	52.4
cg11525980	11	66650515	2756	0.0062	0.0018	0.0007287	0.300023	++++-	63.7
cg19693031	1	145441552	2764	0.0062	0.0018	0.0007358	0.300023	+++--	58.1
cg23953820	6	30851051	2774	-0.0034	0.001	0.0007414	0.300023	--+--	55
cg02845534	6	33258581	2770	-0.002	0.0006	0.0007316	0.300023	-----	51
cg25717470	12	132946200	2760	0.0039	0.0012	0.0007423	0.300023	++-++	40.9
ch.15.1681270R	15	95503081	2731	0.0008	0.0002	0.0007383	0.300023	++-++	27.7
cg23543760	14	77809013	2763	0.0015	0.0005	0.000738	0.300023	+++-+	27.7
cg18476478	19	50436738	2773	-0.0024	0.0007	0.0007347	0.300023	---+-	26.3
cg26903053	1	1959813	2766	0.0012	0.0004	0.0007431	0.300023	+++-+	21.3
cg12055680	14	70017574	2701	0.0023	0.0007	0.0007355	0.300023	+++++	20.5
cg01004980	3	48883069	2772	-0.0051	0.0015	0.0007362	0.300023	----+	9.6
cg07433769	18	13620827	2646	0.0024	0.0007	0.0007404	0.300023	++++?	7.5
cg20592691	13	60447453	2743	0.0034	0.001	0.0007293	0.300023	+++++	2
cg04731544	19	49004834	2775	-0.0063	0.0019	0.0007419	0.300023	-----	0
cg25284031	12	111099321	2772	-0.0023	0.0007	0.0007431	0.300023	-----	0
cg05663262	1	43930279	2770	-0.0028	0.0008	0.000742	0.300023	-----	0
cg20828837	20	5731032	2768	0.0006	0.0002	0.0007392	0.300023	+++-+	0
cg15880704	10	112546110	2762	-0.0035	0.001	0.0007419	0.300023	-----	0
cg25408329	8	141457736	2768	-0.0027	0.0008	0.0007346	0.300023	-----	0
cg24533864	22	22307684	2774	0.0021	0.0006	0.000733	0.300023	+++++	0
cg15960297	10	5725480	2762	0.0014	0.0004	0.0007357	0.300023	+++++	0
cg14848077	4	38666918	2763	0.0015	0.0004	0.0007439	0.300052	+++++	1.6
cg07249939	6	31867995	2771	-0.0041	0.0012	0.0007466	0.300847	-----	59.8
cg02481256	19	11465868	2775	-0.0029	0.0009	0.000749	0.300932	+----	35.8
cg11558972	7	156743467	2764	-0.0017	0.0005	0.0007481	0.300932	-----	0
cg17371580	8	9182401	2329	0.0026	0.0008	0.0007487	0.300932	+++?+	0
cg23361862	10	15256422	2326	-0.0016	0.0005	0.0007499	0.301	---?-	0
cg16073958	8	128231103	2768	0.0029	0.0009	0.0007523	0.301159	+++--	62.5
cg02610723	16	88850534	2334	0.0038	0.0011	0.0007668	0.301159	++-?+	60.3
cg03598938	2	191502738	2645	-0.0044	0.0013	0.0007659	0.301159	+---?	52.2
cg21784940	7	150067807	2774	-0.0045	0.0013	0.0007671	0.301159	-----	51.7
cg23575732	11	43701083	2760	-0.004	0.0012	0.0007575	0.301159	---++	51.2
cg09866569	16	2737340	2762	-0.0036	0.0011	0.0007632	0.301159	--+--	40.5
cg20354319	15	101791152	2766	-0.0028	0.0008	0.0007662	0.301159	-----	36.5
cg23948236	5	1839631	2752	0.0025	0.0007	0.0007561	0.301159	+++++	36.2
cg04226394	3	63898734	2770	0.0005	0.0001	0.00076	0.301159	++-++	29.4
cg24707889	21	46341304	2775	-0.0048	0.0014	0.0007591	0.301159	-----	27.6
cg01953658	15	96904404	2752	-0.0022	0.0007	0.0007621	0.301159	-----	26.4
cg16358867	17	72306008	2768	-0.0028	0.0008	0.0007596	0.301159	----+	8.5
cg18909389	6	31701110	2770	-0.0049	0.0014	0.0007527	0.301159	-----	0
cg12762413	1	228873420	2773	0.0032	0.0009	0.0007658	0.301159	+++++	0
cg02232988	14	53340748	2763	0.0042	0.0012	0.0007554	0.301159	++++-	0
cg03579900	2	191562369	2713	0.0019	0.0006	0.0007657	0.301159	+++++	0
cg23370328	14	47121132	2766	0.0008	0.0002	0.0007619	0.301159	+++++	0
cg10237442	22	31475122	2760	-0.0023	0.0007	0.0007629	0.301159	-----	0
cg10136008	2	138721566	2767	-0.0086	0.0026	0.0007622	0.301159	-----	0
cg17820878	1	27440463	2772	-0.0026	0.0008	0.0007618	0.301159	-----	0
cg01302649	16	86530623	2764	-0.0019	0.0006	0.0007633	0.301159	--+--	0
cg08647453	16	88889618	2765	0.0018	0.0005	0.0007663	0.301159	+++++	0
cg07076175	8	53478053	2772	-0.0033	0.001	0.0007665	0.301159	-----	0
cg24648119	5	140242639	2763	-0.0087	0.0026	0.0007737	0.301184	---++	52.9
cg11651615	2	85667381	2769	-0.0037	0.0011	0.0007718	0.301184	-----	43.9
cg20368664	15	81488338	2772	0.0018	0.0005	0.0007747	0.301184	+++++	9
cg20359285	2	119603969	2748	-0.0021	0.0006	0.0007696	0.301184	-----	7.6
cg02393756	18	9912783	2629	0.0016	0.0005	0.0007741	0.301184	++++?	0
cg06398114	7	2674181	2754	-0.0048	0.0014	0.0007752	0.301184	-----	0
cg04226138	8	107057242	2327	-0.0038	0.0011	0.0007741	0.301184	---?+	0
cg02931762	16	54325015	2322	-0.0028	0.0008	0.0007711	0.301184	---?-	0
cg05581802	12	106972569	2737	-0.0037	0.0011	0.0007733	0.301184	-----	0
cg16711084	6	170477934	2758	0.0037	0.0011	0.0007699	0.301184	+++++	0
cg24911754	13	52378319	2702	0.0002	0.0001	0.0007722	0.301184	++-++	0
cg15496744	1	1850582	2319	0.0009	0.0003	0.0007763	0.301327	+-+?+	61.2
cg06506007	13	36699873	2765	-0.0093	0.0028	0.0007776	0.301536	-----	31.9
cg07241573	18	74960699	2772	-0.0133	0.0039	0.0007783	0.301536	----+	0
cg04075035	5	54602880	2756	-0.0012	0.0003	0.0007807	0.301847	-++--	4.1
cg26339992	1	28241106	2329	-0.0017	0.0005	0.0007813	0.301847	---?-	0
cg26894079	11	122954435	2771	0.0054	0.0016	0.0007813	0.301847	+++++	0
cg18222590	1	204290972	2770	-0.004	0.0012	0.0007837	0.301913	---+-	39.6
cg04531704	6	27125388	2773	-0.0036	0.0011	0.0007844	0.301913	-----	0
cg24829778	2	223066461	2767	0.0016	0.0005	0.000783	0.301913	+++++	0
cg08347734	13	44718287	2764	0.0019	0.0006	0.0007832	0.301913	+++-+	0
cg20228385	12	56030407	2769	-0.0038	0.0011	0.0007853	0.301977	-----	0
cg02330500	14	95731916	2767	0.0034	0.001	0.0007862	0.302041	+++++	0
cg01944226	17	80188056	2774	-0.0031	0.0009	0.0007893	0.30295	-----	46.8
cg01853390	11	62677518	2245	-0.0014	0.0004	0.0007954	0.30303	--+?-	52.9
cg02370100	21	43655256	2767	-0.0031	0.0009	0.0007969	0.30303	-----	47
cg00323915	7	150264987	2770	-0.0061	0.0018	0.000799	0.30303	----+	42.1
cg19305227	15	45544335	2754	0.0024	0.0007	0.0007946	0.30303	+++++	32.8
cg13613976	7	1574413	2774	-0.0023	0.0007	0.0007954	0.30303	-----	28.5
cg01716380	13	41885273	2718	0.0004	0.0001	0.0007984	0.30303	+++-+	15.9
cg16563569	1	17519808	2765	-0.0022	0.0007	0.0007998	0.30303	-----	0
cg13093111	17	66308577	2772	-0.0083	0.0025	0.0007932	0.30303	-----	0
cg09147065	8	143815906	2773	-0.0055	0.0016	0.0007964	0.30303	-----	0
cg19161859	1	84327426	2759	0.0034	0.001	0.0007946	0.30303	+++++	0
cg23109530	8	94944912	2771	0.0033	0.001	0.0007978	0.30303	++++-	0
cg00709979	16	85866348	2760	0.0025	0.0008	0.0007992	0.30303	+++++	0
cg00144022	12	122488854	2775	-0.0016	0.0005	0.0007944	0.30303	--+--	0
cg25197194	3	128758787	2774	0.0068	0.002	0.0007934	0.30303	+++++	0
cg22281206	22	31522176	2764	0.0022	0.0006	0.0008015	0.303395	+++++	62.8
cg10100767	14	105246561	2763	-0.0025	0.0007	0.000803	0.303406	-----	23.7
cg13869942	1	151878061	2772	-0.0064	0.0019	0.000803	0.303406	-----	0
cg23902264	1	241815413	2774	-0.0038	0.0011	0.0008046	0.303454	-----	0
cg06566534	5	140019089	2764	0.0009	0.0003	0.000804	0.303454	++++-	0
cg08260052	16	3304449	2770	-0.0046	0.0014	0.0008056	0.303554	-+---	34.8
cg23925540	12	50962271	2766	-0.0027	0.0008	0.0008118	0.30402	--+--	65.6
cg09505233	10	133810087	2772	-0.0013	0.0004	0.0008112	0.30402	-----	34.5
cg17027138	5	55529228	2748	-0.002	0.0006	0.0008104	0.30402	-----	0
cg25369184	6	26239995	2762	0.0014	0.0004	0.0008105	0.30402	++-++	0
cg18077387	15	70699636	2769	-0.002	0.0006	0.0008105	0.30402	-----	0
ch.7.1241660R	7	54074755	2494	-0.0031	0.0009	0.000811	0.30402	-----	0
cg09182455	12	109116994	2765	-0.0053	0.0016	0.000812	0.30402	-----	0
cg23541019	14	105451561	2740	-0.0005	0.0001	0.0008138	0.304179	---+-	53.1
cg15268007	3	196045224	2763	0.0005	0.0002	0.0008139	0.304179	+++++	0
cg06724588	16	51185459	2761	-0.0033	0.001	0.0008201	0.305978	-+---	0
cg23117778	20	1206693	2662	0.0004	0.0001	0.0008202	0.305978	++++-	0
cg03691549	12	53443911	2773	-0.0034	0.001	0.0008211	0.306037	-----	53.1
cg07162551	5	135517069	2774	0.0018	0.0005	0.0008267	0.306245	+++++	13.2
cg18761976	15	91807630	2764	0.0054	0.0016	0.000825	0.306245	++++-	0
cg17429236	7	150694028	2774	-0.0042	0.0013	0.0008255	0.306245	-----	0
cg18394567	17	2758375	2774	-0.0049	0.0015	0.0008276	0.306245	-----	0
cg03717584	10	74498683	2560	-0.0086	0.0026	0.000823	0.306245	-----	0
cg20107996	4	12886669	2736	-0.0042	0.0013	0.0008249	0.306245	-----	0
cg20790540	6	42884350	2772	-0.0022	0.0006	0.0008243	0.306245	-----	0
cg24306430	12	124590463	2771	-0.0013	0.0004	0.0008272	0.306245	----+	0
cg02070232	12	124335494	2327	-0.002	0.0006	0.0008299	0.30682	---?-	0
cg20570279	11	116659129	2771	0.0033	0.001	0.000834	0.307344	+++++	0
cg19384241	2	55393977	2647	-0.0305	0.0091	0.0008321	0.307344	----?	0
cg23889875	7	83278066	2754	-0.0016	0.0005	0.000833	0.307344	-----	0
cg24711224	5	176561865	2772	0.0023	0.0007	0.0008343	0.307344	+++++	0
cg14118586	10	134466691	2770	-0.0016	0.0005	0.0008363	0.307789	-----	31.8
cg19735514	1	161762739	2586	-0.009	0.0027	0.000837	0.307789	----+	0
cg26663590	16	28959310	2767	-0.0051	0.0015	0.000838	0.307882	-----	30.4
cg26462586	2	11164677	2637	-0.0044	0.0013	0.000839	0.307975	----?	0
cg21794222	6	167536063	2771	0.0034	0.001	0.0008413	0.308545	++++-	0
cg14893161	1	205819251	2772	0.029	0.0087	0.0008433	0.308729	-++++	6.1
cg24843003	19	1409547	2770	-0.0038	0.0011	0.0008431	0.308729	-----	0
cg14932133	2	121739247	2772	0.0023	0.0007	0.0008459	0.309406	+++++	0
cg01736389	4	7706665	2735	0.0009	0.0003	0.0008496	0.310484	+++++	27.4
cg04212081	1	230000928	2771	0.0019	0.0006	0.0008552	0.312253	+++++	0
cg18522740	10	101768580	2755	-0.0048	0.0014	0.000856	0.312269	-----	0
cg25738116	3	156530658	2775	-0.0051	0.0015	0.0008613	0.31248	-----	65.9
cg22353495	1	100326811	2754	0.0019	0.0006	0.0008634	0.31248	+++++	21.5
cg02393107	1	2515692	2767	-0.0039	0.0012	0.0008598	0.31248	--+-+	14.3
cg23701033	6	31833153	2770	-0.0027	0.0008	0.0008611	0.31248	-----	6.8
cg02896776	1	109755958	2761	0.0019	0.0006	0.0008601	0.31248	++++-	5.8
cg14910524	6	31541948	2720	0.0017	0.0005	0.0008628	0.31248	++++-	2.8
cg03295251	16	78601911	2773	0.0012	0.0004	0.000863	0.31248	+++++	0
cg21019662	12	107176420	2765	-0.0021	0.0006	0.0008593	0.31248	-----	0
cg02162404	2	161560659	2756	-0.0019	0.0006	0.0008612	0.31248	-----	0
cg17898069	1	234445489	2764	0.0021	0.0006	0.0008653	0.312618	+++++	0
cg07841385	6	30687707	2759	0.0013	0.0004	0.0008648	0.312618	+++-+	0
cg20837735	18	61144177	2773	0.0012	0.0003	0.0008663	0.312705	+-+++	54.2
cg08101377	3	9885722	2760	0.0004	0.0001	0.0008706	0.313434	+-+++	56.7
cg11376872	11	73988538	2765	0.0026	0.0008	0.0008697	0.313434	++++-	44.3
cg23527387	2	100056660	2751	-0.0042	0.0013	0.0008706	0.313434	-----	5.1
cg18829068	11	94975774	2752	0.0053	0.0016	0.0008747	0.314159	++++-	40.8
ch.17.29716121R	17	32692008	2764	0.0011	0.0003	0.0008749	0.314159	+-+++	26.1
cg17706411	6	109780058	2774	-0.0044	0.0013	0.0008741	0.314159	-----	0.5
cg26279070	2	130971343	2060	-0.0064	0.0019	0.0008759	0.314245	--?--	9.1
cg24452282	6	31542740	2769	0.0031	0.0009	0.0008772	0.314437	+++++	41.9
cg23746302	15	68068517	2641	-0.0018	0.0005	0.0008799	0.315131	----?	0
cg20871826	17	3790402	2775	-0.0029	0.0009	0.0008811	0.315287	-----	0
cg26162326	7	75957061	2771	-0.0047	0.0014	0.0008831	0.315455	----+	0
cg08462501	4	38138950	2773	0.0045	0.0014	0.0008826	0.315455	++++-	0
ch.1.2740682R	1	117424854	2766	0.0011	0.0003	0.0008879	0.316347	+++++	0
cg05685297	8	96070313	2333	-0.0021	0.0006	0.0008878	0.316347	---?-	0
cg11938738	6	134999799	2769	0.0025	0.0008	0.000887	0.316347	+++++	0
cg25570328	2	108903952	2775	0.0039	0.0012	0.0008891	0.316501	++-++	0
cg11079619	7	41742630	2774	-0.0034	0.001	0.0008899	0.316513	-----	0
cg13258453	6	25180502	2770	0.008	0.0024	0.0008918	0.316784	++-++	62.9
cg05673756	13	102068650	2751	-0.0028	0.0009	0.0008922	0.316784	-----	0
cg20048529	7	98740022	2775	-0.0022	0.0007	0.0008932	0.316866	-----	0
cg12656291	17	35302352	2755	-0.0082	0.0025	0.0008942	0.316948	-----	0
cg14416248	4	3170095	2767	-0.0022	0.0007	0.0008969	0.317632	-+---	46.9
cg02062650	16	3074537	2772	-0.0021	0.0006	0.0008981	0.317784	----+	41.1
cg19114214	11	67349590	1898	-0.0082	0.0025	0.000899	0.31783	--?-+	70.5
cg04011474	2	28904455	2771	0.0038	0.0011	0.0009028	0.318697	+++++	23.3
cg13102822	7	155261295	2741	0.0026	0.0008	0.000903	0.318697	++++-	0
cg00239353	16	3115133	2772	0.0047	0.0014	0.0009076	0.320047	+++++	0
cg27037551	18	57364136	2768	-0.003	0.0009	0.0009104	0.32076	-----	0
cg23258173	2	5506547	2766	-0.0097	0.0029	0.0009133	0.320958	+----	38.1
cg17167581	4	91156040	2769	0.0021	0.0006	0.0009118	0.320958	++-++	19
cg20274462	8	95980625	2769	-0.0028	0.0009	0.0009126	0.320958	-----	17
cg27269962	7	127540997	2318	-0.003	0.0009	0.0009156	0.321289	---?-	39.8
cg01676795	7	75586348	2765	-0.0056	0.0017	0.0009158	0.321289	-----	6
cg21841963	12	54388539	2764	-0.0022	0.0007	0.0009202	0.322011	-----	7.1
cg13738793	11	6337206	2763	0.001	0.0003	0.0009199	0.322011	+++++	0
cg12573253	11	63776419	2773	-0.0013	0.0004	0.0009202	0.322011	-----	0
cg14566696	6	31367849	2707	0.0013	0.0004	0.0009229	0.322135	+--++	48.5
cg22791932	16	88537374	2772	-0.0028	0.0008	0.0009217	0.322135	-----	0
cg04844120	22	24406393	2755	0.0009	0.0003	0.0009223	0.322135	+++++	0
cg00649734	6	31750470	2765	-0.0019	0.0006	0.0009256	0.322804	-----	0
cg10398107	4	128694731	2720	0.0033	0.001	0.000928	0.323368	+++++	0
cg00460983	10	91133941	2770	-0.0047	0.0014	0.0009289	0.323408	-----	0
cg03133198	19	11319550	2774	-0.0026	0.0008	0.0009326	0.324422	-----	30.8
cg25118606	2	74124453	2773	-0.0036	0.0011	0.0009334	0.324427	-----	5.5
cg08092318	16	75625571	2767	-0.0048	0.0014	0.0009358	0.324987	-----	58.5
cg21405195	7	94293385	2773	-0.0019	0.0006	0.0009375	0.325029	--+--	19.1
cg23882234	12	51611224	2764	0.0007	0.0002	0.0009373	0.325029	++++-	5.5
cg03508235	14	23445994	2774	0.0029	0.0009	0.0009391	0.325037	++++-	0
cg16851127	8	101314934	2224	0.0059	0.0018	0.0009387	0.325037	+++?+	0
cg10776533	3	184037459	2772	-0.0033	0.001	0.0009423	0.325053	----+	43.5
cg07083806	2	16083276	2772	-0.0026	0.0008	0.000941	0.325053	-----	4.3
cg06610876	12	89577551	2758	-0.0017	0.0005	0.0009422	0.325053	-----	0
cg19582557	2	219487580	2769	-0.0015	0.0005	0.0009419	0.325053	-----	0
cg06012428	6	157477204	2774	0.0037	0.0011	0.0009447	0.325337	+++++	0
cg25392325	17	17414998	2775	-0.0016	0.0005	0.0009443	0.325337	-----	0
cg01761966	6	52173014	2775	0.004	0.0012	0.0009473	0.3254	++++-	30.8
cg17336139	22	22901648	2767	0.0077	0.0023	0.0009508	0.3254	+++++	12.7
cg06235429	11	67373114	2772	-0.0028	0.0008	0.0009512	0.3254	-----	0
cg08041091	19	47633921	2771	-0.0009	0.0003	0.0009502	0.3254	-+---	0
cg19319588	10	46010025	2741	-0.0067	0.002	0.0009491	0.3254	-----	0
cg15829728	20	31174419	2775	-0.0039	0.0012	0.0009473	0.3254	-----	0
cg23466059	18	56422682	2775	-0.0028	0.0008	0.0009509	0.3254	--+--	0
cg16975812	15	43618947	2749	0.0015	0.0005	0.0009474	0.3254	+++++	0
cg14521077	3	16843952	2773	-0.0046	0.0014	0.000952	0.325404	-----	0
cg11846580	16	88590409	2771	-0.0036	0.0011	0.0009537	0.325445	-----	31.1
cg24879143	1	145585484	2758	-0.0011	0.0003	0.000953	0.325445	-----	0
cg22330638	11	45732392	2753	0.0028	0.0008	0.0009581	0.325467	+++++	0
cg14210001	12	124601493	2765	-0.0022	0.0007	0.0009557	0.325467	----+	0
cg04505349	6	169050787	2748	0.0019	0.0006	0.0009554	0.325467	+++++	0
cg10513161	3	183705727	2766	-0.0025	0.0008	0.0009585	0.325467	-----	0
cg15450768	22	23487027	2759	0.0039	0.0012	0.0009577	0.325467	+++++	0
cg12201167	12	98148463	2730	0.0048	0.0014	0.0009582	0.325467	+++++	0
cg14983236	1	244813405	2758	-0.0052	0.0016	0.0009598	0.32564	-----	63.5
cg04468671	12	132337407	2773	0.0029	0.0009	0.0009615	0.32589	++-+-	64.6
cg03607729	16	25138698	2769	-0.0024	0.0007	0.000976	0.32589	-----	58.4
cg27394566	14	105391635	2767	-0.004	0.0012	0.000964	0.32589	--+--	55.4
cg03365751	22	42828386	2770	-0.0027	0.0008	0.0009791	0.32589	+----	38.1
cg01395351	12	57421088	2763	-0.0031	0.0009	0.0009735	0.32589	-----	34.6
cg08416870	6	30455903	2070	-0.0034	0.001	0.0009624	0.32589	--?--	33.5
cg08206079	4	8386188	2768	-0.0015	0.0005	0.0009735	0.32589	----+	30
cg07212747	16	4539233	2774	-0.0026	0.0008	0.0009663	0.32589	-----	27.4
cg00056754	1	167063958	2771	0.0033	0.001	0.0009764	0.32589	+++++	23.6
cg20300541	17	15295802	2773	0.0022	0.0007	0.0009803	0.32589	+++++	21.7
cg17568131	2	32224139	2767	-0.0017	0.0005	0.0009725	0.32589	-----	15.2
cg13139986	21	48019296	2774	-0.0049	0.0015	0.0009684	0.32589	---+-	15
cg11510931	10	79996622	2768	-0.0035	0.0011	0.0009801	0.32589	-----	12.6
cg15722603	22	30639887	2773	0.0028	0.0009	0.0009723	0.32589	+++++	5.3
cg07827796	19	33622959	2686	-0.0019	0.0006	0.0009794	0.32589	-----	0
cg21476463	3	139259926	2772	-0.0028	0.0008	0.000965	0.32589	-----	0
cg18583276	7	1921523	2757	0.002	0.0006	0.0009728	0.32589	+++++	0
cg22824635	19	13112283	2744	-0.0006	0.0002	0.0009777	0.32589	-----	0
cg06347181	6	31670316	2766	0.0013	0.0004	0.0009796	0.32589	++++-	0
cg17177599	2	128213844	2645	0.0027	0.0008	0.0009749	0.32589	++++?	0
cg14052962	9	131802575	2647	0.0017	0.0005	0.0009793	0.32589	++++?	0
cg01806261	7	110722380	2764	0.0025	0.0008	0.0009773	0.32589	++++-	0
cg07481886	6	32014510	2749	0.0049	0.0015	0.0009767	0.32589	++++-	0
cg09274587	12	6936607	2766	-0.0045	0.0014	0.00098	0.32589	-----	0
cg20433386	17	48702158	2767	-0.0041	0.0012	0.0009718	0.32589	-----	0
cg13436155	13	100644217	2761	0.0037	0.0011	0.0009812	0.325926	-++++	50.3
cg00509921	16	79632331	2736	-0.0035	0.0011	0.0009864	0.327358	---+-	3.3
cg21931078	19	54979339	2627	0.0036	0.0011	0.0009871	0.327358	++++?	0
cg14363114	7	65670841	2762	-0.0029	0.0009	0.0009893	0.327824	-----	0
cg19361800	2	208014177	2768	-0.0042	0.0013	0.000994	0.328589	-----	53
cg13719771	12	4762206	2757	0.0019	0.0006	0.0009936	0.328589	+++-+	19
cg24458917	13	112334205	2771	-0.0015	0.0005	0.0009932	0.328589	-----	0
cg14051556	17	1627862	2766	0.0011	0.0003	0.0009971	0.32935	+--++	41.9
cg07905696	6	5026164	2771	-0.0044	0.0013	0.001008	0.329518	-----	35.6
cg16456087	3	16343197	2775	-0.0037	0.0011	0.001002	0.329518	--+--	13
cg07453451	1	65433360	2772	-0.0051	0.0015	0.001007	0.329518	-----	11.3
cg05338397	1	15466556	2329	-0.0037	0.0011	0.001	0.329518	---?-	0
cg06977014	7	87288184	2755	0.0033	0.001	0.001004	0.329518	+++++	0
cg00026412	10	62059894	2768	-0.0015	0.0005	0.001005	0.329518	-----	0
cg03978514	2	241494647	2651	0.0028	0.0009	0.001002	0.329518	++++?	0
cg15381475	7	6436101	2772	-0.0037	0.0011	0.001008	0.329518	-----	0
cg00704819	6	90312083	2773	-0.0015	0.0005	0.001005	0.329518	-----	0
cg26870584	6	75914046	2748	-0.0013	0.0004	0.001002	0.329518	-----	0
cg02496256	5	31193844	2743	-0.0006	0.0002	0.001006	0.329518	-----	0
cg14847845	18	76123396	2767	0.0018	0.0006	0.001005	0.329518	++-++	0
cg23249942	5	109027037	2766	-0.0013	0.0004	0.001001	0.329518	-----	0
cg17514088	17	76503074	2318	-0.0021	0.0006	0.001009	0.329583	---?-	0
cg08163918	12	57628654	2762	0.002	0.0006	0.001015	0.329974	+++++	50
cg11708899	1	3532983	2736	0.0022	0.0007	0.001011	0.329974	+-+++	40.2
cg01850135	16	4516078	2322	0.0039	0.0012	0.001015	0.329974	+++?-	30.1
cg18476993	7	150935605	2769	-0.0027	0.0008	0.001013	0.329974	-----	17.8
cg05008975	11	118022317	2773	-0.0025	0.0008	0.001012	0.329974	-----	0
cg07411620	2	176948759	2765	-0.0063	0.0019	0.001014	0.329974	-----	0
cg15289466	4	103740913	2769	-0.0036	0.0011	0.001022	0.330037	-----	43.5
cg09458197	4	2536968	2772	-0.0033	0.001	0.001024	0.330037	-----	39.4
cg16135936	14	98629292	2769	-0.0074	0.0023	0.001021	0.330037	----+	30.6
cg22647065	19	19612767	2768	-0.0005	0.0001	0.001016	0.330037	----+	28.6
cg21169762	14	81790336	2768	0.0021	0.0006	0.001023	0.330037	+++++	19.6
cg25029903	2	44105057	2747	-0.0065	0.002	0.001022	0.330037	----+	6.8
cg12166476	13	76334866	2774	0.0074	0.0022	0.001019	0.330037	+++++	0
cg15302376	2	25560263	2644	-0.0029	0.0009	0.001024	0.330037	----?	0
cg18593081	1	181286640	2732	0.0077	0.0023	0.00102	0.330037	+++++	0
cg05477405	18	45934454	2765	-0.0089	0.0027	0.001022	0.330037	-----	0
cg11131117	7	1891496	2767	-0.0031	0.0009	0.001019	0.330037	-----	0
cg14556425	8	79721111	2748	0.003	0.0009	0.001025	0.330101	++++-	0
cg10577534	15	67354460	2770	-0.0048	0.0015	0.001026	0.330165	----+	0
cg24098867	12	45459267	2753	0.0025	0.0008	0.001027	0.330229	+++++	0
cg02396982	16	15796044	2770	-0.0014	0.0004	0.001028	0.330293	-----	0
cg07725033	5	160366838	2769	0.0029	0.0009	0.001031	0.330742	+++++	0
cg05247821	13	112986667	2771	0.0128	0.0039	0.001031	0.330742	+++++	0
cg11754259	11	130184488	2752	0.0017	0.0005	0.001032	0.330805	++--+	45.4
cg13394473	9	37007515	2751	0.0014	0.0004	0.001033	0.330868	+++-+	24.1
cg09607047	16	14402157	2771	-0.003	0.0009	0.00104	0.331052	-----	19
cg17871739	19	28284973	2736	0.0017	0.0005	0.001038	0.331052	++++-	4.8
cg11866719	14	60336433	2774	0.0068	0.0021	0.001039	0.331052	++++-	0
cg22650271	22	39760165	2773	-0.0031	0.0009	0.001036	0.331052	-----	0
cg17540192	7	97875259	2765	-0.0032	0.001	0.001037	0.331052	-----	0
cg25860737	15	49462125	2774	-0.0032	0.001	0.00104	0.331052	-----	0
cg00021275	2	128142155	2768	-0.0044	0.0014	0.001038	0.331052	-----	0
cg01997813	2	242710939	2775	-0.0097	0.003	0.001035	0.331052	-----	0
cg22590761	15	74218921	2764	-0.0044	0.0013	0.001042	0.331433	-----	43.9
cg05779272	9	33168018	2770	-0.0026	0.0008	0.001044	0.331558	--+--	49
cg26132363	20	58294865	2765	0.0054	0.0017	0.001044	0.331558	++++-	0
cg06137878	17	11891296	2773	-0.0015	0.0005	0.001046	0.331937	-----	0
cg09271661	1	3039059	2769	-0.0055	0.0017	0.00105	0.33295	----+	0
cg05900530	3	167371353	2653	0.007	0.0021	0.001057	0.333735	+-+++	60.7
cg08568550	11	8954570	2769	-0.0028	0.0009	0.001062	0.333735	----+	47
cg08155625	21	44851244	2312	0.0061	0.0019	0.001063	0.333735	+++?+	19.5
cg17915189	7	43789728	2775	0.0034	0.001	0.001059	0.333735	+++++	1.6
cg04305653	22	47272422	2773	-0.0027	0.0008	0.001057	0.333735	-----	0
cg21806100	5	75794475	2747	-0.0035	0.0011	0.00106	0.333735	-----	0
cg17084751	11	6953558	2764	-0.0063	0.0019	0.001063	0.333735	-----	0
cg20073376	20	37146256	2766	0.0011	0.0003	0.00106	0.333735	+++++	0
cg07769588	19	10655622	2762	-0.0054	0.0016	0.001058	0.333735	-----	0
cg27569935	3	138683375	2326	0.0033	0.001	0.001062	0.333735	+++?+	0
cg13555278	1	26348484	2769	-0.0043	0.0013	0.001061	0.333735	-----	0
cg00749323	19	22014817	2753	-0.0015	0.0005	0.001056	0.333735	-----	0
cg22302772	6	32087080	2755	-0.0026	0.0008	0.001059	0.333735	-----	0
cg08539620	17	40118030	2769	0.0014	0.0004	0.001064	0.333795	+++++	15.2
cg26005196	12	67197984	2770	0.0053	0.0016	0.001065	0.333854	++++-	0
cg15795186	4	58291839	2766	0.0029	0.0009	0.001067	0.333973	+++++	16
cg09817024	8	11471395	2742	0.0087	0.0027	0.001067	0.333973	+++++	0
cg00721315	12	113900719	2305	-0.0077	0.0024	0.001069	0.33421	-+-?-	52.8
cg09437327	10	25464425	2744	-0.0031	0.0009	0.001071	0.33421	----+	34.1
cg17480461	12	6691577	2770	-0.0029	0.0009	0.001071	0.33421	-----	0
cg22588715	2	1847120	2327	-0.0047	0.0015	0.001071	0.33421	---?-	0
cg16026015	1	16060480	2770	-0.0015	0.0005	0.001073	0.334581	-----	0
cg01200087	17	47865949	2769	0.0007	0.0002	0.001074	0.33464	+++++	43.2
cg15133351	2	176948732	2311	-0.0077	0.0023	0.001077	0.335068	---?-	0
cg08987251	16	58769104	2759	-0.0055	0.0017	0.001077	0.335068	-----	0
cg12364131	15	89922792	2769	-0.0042	0.0013	0.001079	0.335184	-----	0
cg16374910	1	201084995	2750	-0.0031	0.0009	0.001079	0.335184	----+	0
cg10100556	16	89657887	2764	0.0007	0.0002	0.00108	0.335242	+++--	0
cg22778120	22	45094531	2774	-0.0082	0.0025	0.001082	0.335317	--+--	66.9
cg07696514	8	42188597	2766	-0.0026	0.0008	0.00109	0.335317	-----	40.5
cg23856138	10	35658321	2771	-0.0033	0.001	0.001088	0.335317	-----	32.7
cg11495234	8	47016783	2749	0.0026	0.0008	0.001084	0.335317	+++++	12.3
cg06096336	2	231989800	2650	-0.0068	0.0021	0.001086	0.335317	----?	0
cg15385254	17	79318066	2762	-0.0014	0.0004	0.001088	0.335317	-----	0
cg06557067	6	32362593	2769	-0.0014	0.0004	0.001087	0.335317	-----	0
cg01032570	8	22224534	2772	0.0011	0.0003	0.001086	0.335317	+++++	0
cg01798157	1	203276595	2775	0.0093	0.0028	0.00109	0.335317	+++++	0
cg20469139	17	29297458	2772	-0.0062	0.0019	0.001083	0.335317	-----	0
cg00767496	15	45671279	2768	-0.0068	0.0021	0.001085	0.335317	----+	0
cg00821310	1	6420733	2766	-0.0048	0.0015	0.001089	0.335317	-----	0
cg08913530	10	96988478	2770	0.002	0.0006	0.001091	0.335374	+++++	0
cg02881189	9	35111032	2770	-0.0041	0.0013	0.001093	0.335488	-----	1.9
cg19229215	7	73476337	2769	-0.003	0.0009	0.001093	0.335488	-----	0
cg03885055	1	16723232	2773	0.0028	0.0009	0.001097	0.336215	++-++	50
cg03450844	7	150416671	2773	-0.0087	0.0027	0.001097	0.336215	---+-	47.4
cg16852792	2	50598121	2691	0.0041	0.0013	0.001098	0.336272	+++++	0
cg20528048	11	61129435	2738	0.0006	0.0002	0.001099	0.336328	+++++	0
cg11870956	6	30657000	2765	-0.0022	0.0007	0.0011	0.336385	-----	0
cg21369812	10	73471699	2766	-0.0029	0.0009	0.001102	0.336746	-----	0
cg01162104	11	124709577	2733	-0.0007	0.0002	0.001109	0.338634	-----	0
cg03963689	17	17739407	2759	-0.0037	0.0011	0.00111	0.338689	-----	4.2
cg24887262	11	120040134	2766	0.0015	0.0005	0.001116	0.340268	++++-	8
cg09725874	1	27480106	2749	-0.003	0.0009	0.001118	0.340427	--+-+	34.7
cg11854392	22	19879320	2764	0.0013	0.0004	0.001119	0.340427	+++++	2.5
cg09701000	2	233215546	2768	0.0068	0.0021	0.001119	0.340427	++++-	0
cg17421143	11	43604527	2766	0.0018	0.0005	0.00112	0.34048	+++++	0
cg25800638	2	24527092	2746	-0.0058	0.0018	0.001124	0.341444	-----	0
cg26878209	10	112375475	2770	-0.0043	0.0013	0.001129	0.341704	-----	0
cg18483549	17	30842946	2736	-0.0027	0.0008	0.001127	0.341704	-----	0
cg19674091	15	90643766	2724	0.0058	0.0018	0.001129	0.341704	+++++	0
cg27101004	13	113174225	2762	0.0011	0.0003	0.001129	0.341704	+++-+	0
cg10722426	19	40729157	2757	-0.0081	0.0025	0.001126	0.341704	-----	0
cg26559804	11	128391271	2774	0.0051	0.0016	0.001131	0.342058	+++++	0
cg06369854	12	48299313	2762	0.001	0.0003	0.001132	0.34211	+++++	10.6
cg07126542	10	131363429	2263	-0.0002	0	0.001155	0.342495	---?-	70.4
cg08521225	18	29171977	2651	-0.0017	0.0005	0.001135	0.342495	----?	63.5
cg01950577	2	102857460	2764	0.0005	0.0002	0.001159	0.342495	-++-+	60.1
cg02254461	3	39195904	2774	-0.0015	0.0005	0.001145	0.342495	-----	58.4
cg01292856	11	65242576	2772	-0.0021	0.0007	0.001161	0.342495	-----	54.2
cg00705730	2	106438120	2770	0.0042	0.0013	0.001156	0.342495	++-++	47.1
cg07631435	11	114043903	2773	-0.0049	0.0015	0.001144	0.342495	--+--	43.2
cg22116041	4	153564653	2074	0.0035	0.0011	0.001155	0.342495	++?+-	40.3
cg16177250	7	102087731	2668	-0.002	0.0006	0.001168	0.342495	---+-	40
cg08890345	16	68481248	2328	-0.0084	0.0026	0.001136	0.342495	---?-	39.3
cg14928932	6	33401520	2775	-0.0034	0.001	0.001159	0.342495	-----	34
cg08175413	5	96294187	2762	0.0056	0.0017	0.001166	0.342495	+++++	32.8
cg07571745	1	32715428	2774	-0.0028	0.0009	0.001145	0.342495	--+--	29
cg14814018	11	57482501	2315	0.0055	0.0017	0.001141	0.342495	+++?+	23.7
cg23221885	5	170171749	2764	-0.001	0.0003	0.001169	0.342495	-----	22.7
cg25001190	1	61668835	2774	0.0062	0.0019	0.001163	0.342495	+++++	19.8
cg00128654	14	90798063	2767	0.0015	0.0005	0.00116	0.342495	+++++	13
cg13951589	7	128482287	2775	0.0039	0.0012	0.001157	0.342495	+++++	11.4
cg16611584	17	19809078	2772	-0.0098	0.003	0.001146	0.342495	----+	7
cg01430385	10	1033349	2758	-0.002	0.0006	0.001151	0.342495	---+-	2.1
cg23954968	11	22454517	2754	-0.0054	0.0017	0.001165	0.342495	-----	0
cg08836353	19	33361317	2745	-0.0047	0.0014	0.001168	0.342495	-----	0
cg11039729	10	35668325	2774	-0.0029	0.0009	0.001145	0.342495	-----	0
cg05382782	11	117801332	2773	-0.0042	0.0013	0.001149	0.342495	-----	0
cg02438611	17	55828107	2768	-0.004	0.0012	0.001166	0.342495	-----	0
cg24362829	1	178455607	2753	0.0041	0.0012	0.001156	0.342495	+++++	0
cg21215336	19	7953705	2768	-0.003	0.0009	0.001149	0.342495	-----	0
cg14851263	15	52822582	2762	-0.0043	0.0013	0.001161	0.342495	-----	0
cg27042523	12	52245356	2758	-0.0055	0.0017	0.001162	0.342495	----+	0
cg01878724	6	150346921	2623	0.0031	0.0009	0.001152	0.342495	+++++	0
cg18819620	6	155450816	2766	0.0008	0.0003	0.001154	0.342495	++-+-	0
cg14540461	12	15990183	2772	0.0017	0.0005	0.001141	0.342495	+++++	0
cg02313922	3	59560961	2768	-0.0016	0.0005	0.001161	0.342495	-----	0
cg14184164	9	30688981	2743	0.0013	0.0004	0.001161	0.342495	+++++	0
cg11217218	17	79521061	2774	-0.0026	0.0008	0.001135	0.342495	-----	0
cg24814540	19	40029920	2768	-0.0017	0.0005	0.001151	0.342495	-----	0
cg26413708	6	42306808	2771	0.0029	0.0009	0.001169	0.342495	++++-	0
cg11783089	14	97263524	2770	0.0008	0.0003	0.00114	0.342495	+++++	0
cg06197751	3	153912866	2771	0.0039	0.0012	0.001156	0.342495	+++++	0
cg22668906	11	128180077	2769	-0.0029	0.0009	0.001157	0.342495	-----	0
cg19749224	1	43296467	2761	-0.0043	0.0013	0.001168	0.342495	-----	0
cg04661457	12	92531553	1842	-0.0075	0.0023	0.001138	0.342495	----+	0
cg21944138	2	3448742	2626	0.0032	0.001	0.001148	0.342495	++++?	0
cg10437839	11	64701910	2767	-0.0041	0.0013	0.00117	0.342544	-----	52.9
cg05012661	4	6891264	2771	0.0075	0.0023	0.001171	0.342594	+++++	0
cg15269541	15	43626905	2747	0.0038	0.0012	0.001174	0.343082	++++-	0
cg13224914	10	12750368	2770	-0.0045	0.0014	0.001176	0.343082	-----	0
cg00465927	1	26190114	2734	-0.0014	0.0004	0.001176	0.343082	-----	0
cg26185508	1	54619445	2775	0.003	0.0009	0.001176	0.343082	+++++	0
cg23919111	14	95983256	2775	0.0026	0.0008	0.00118	0.344006	++-++	20.6
cg22280792	17	77070793	2769	0.0017	0.0005	0.001181	0.344054	+++++	0
cg03412153	10	13139217	2769	-0.0032	0.001	0.001184	0.344441	-----	51.7
cg10207928	1	8963950	2766	-0.0035	0.0011	0.001184	0.344441	-----	0
cg17405586	12	53074257	2760	0.0021	0.0006	0.001185	0.344489	+++++	0
cg17734137	20	58647209	2769	0.0015	0.0005	0.001194	0.344675	+-+++	64.8
cg17218311	5	1852664	2768	0.0074	0.0023	0.001189	0.344675	+++++	52.6
cg17307615	10	131356960	2519	0.0086	0.0027	0.001188	0.344675	++++?	38.9
cg23667759	11	134632869	2769	0.0045	0.0014	0.001192	0.344675	+++++	0
cg25924746	13	110432935	2773	-0.0041	0.0013	0.001192	0.344675	-----	0
cg24453118	13	47229927	2767	-0.0048	0.0015	0.00119	0.344675	-----	0
cg07128102	16	84221332	2069	-0.0033	0.001	0.001194	0.344675	--?--	0
cg06643156	3	58380774	2760	-0.003	0.0009	0.001188	0.344675	----+	0
cg24742520	1	19506481	2760	-0.0058	0.0018	0.001189	0.344675	-----	0
ch.3.2787532R	3	140443958	2765	0.0006	0.0002	0.001194	0.344675	+++++	0
cg09993853	10	91012862	2765	0.0016	0.0005	0.001199	0.344717	+-+++	37.7
cg00740813	11	35547140	2771	-0.0014	0.0004	0.001199	0.344717	-----	0
cg06237487	19	49828667	2754	0.0035	0.0011	0.001196	0.344717	+++++	0
cg00567922	8	73856157	2756	0.0021	0.0006	0.0012	0.344717	+++++	0
cg16191307	12	63754169	2740	0.002	0.0006	0.0012	0.344717	+++-+	0
cg06761421	22	51043692	2740	0.0033	0.001	0.001196	0.344717	+++++	0
cg18672421	14	75643415	2769	-0.0004	0.0001	0.001198	0.344717	-++--	0
cg09516200	17	78735324	2761	0.0043	0.0013	0.001201	0.344764	+++++	1.1
ch.5.6026528F	5	5973528	2761	-0.0006	0.0002	0.001203	0.345098	-+---	53.4
cg12073466	2	173069253	2331	0.0054	0.0017	0.001205	0.345431	+++?+	0
ch.2.105901354F	2	106534922	2762	0.0019	0.0006	0.001207	0.345524	+++++	8.1
cg10494257	1	16342123	2772	-0.0013	0.0004	0.001207	0.345524	-----	0
cg02599464	6	27107097	2769	0.0006	0.0002	0.001209	0.345856	+++-+	0
cg04231636	6	18186411	2771	-0.0045	0.0014	0.001211	0.346188	---+-	53.4
cg06820621	5	92938232	2757	0.0008	0.0003	0.001212	0.346234	+++++	0
cg00417823	16	56330268	2769	0.003	0.0009	0.001214	0.346416	++++-	24.8
cg02112168	14	45579561	2752	-0.0057	0.0018	0.001216	0.346416	----+	17.2
cg27582235	19	8642301	2769	0.0013	0.0004	0.001215	0.346416	+++++	0
cg18784506	5	53607611	2763	-0.0009	0.0003	0.001216	0.346416	-----	0
cg27370991	16	2094602	2772	-0.0036	0.0011	0.001219	0.346792	+----	56.4
cg18231690	15	85294586	2772	-0.0041	0.0013	0.001219	0.346792	-----	0
cg00658626	12	111284979	2766	0.0005	0.0002	0.00122	0.346837	+++++	0
cg18159802	11	123309227	2775	-0.0022	0.0007	0.001221	0.346882	-----	0
cg23515702	2	206673425	2764	0.0022	0.0007	0.001222	0.346927	+++++	0
cg08967456	16	3114948	2762	0.0028	0.0009	0.001224	0.347255	+++++	13.8
cg04366367	17	80008541	2774	-0.0018	0.0006	0.001228	0.347911	-----	0
cg18802368	11	113664827	2711	0.005	0.0016	0.001228	0.347911	+++++	0
cg17478979	6	149772150	2771	-0.0043	0.0013	0.00123	0.348	-----	0
cg13477111	1	150951737	2775	-0.0027	0.0008	0.00123	0.348	-----	0
cg19736604	6	32052289	2772	0.0019	0.0006	0.001232	0.348088	+++++	32
cg22380508	11	63381144	2734	0.004	0.0012	0.001232	0.348088	++++-	0
cg08894066	8	145849535	2773	0.0053	0.0016	0.001237	0.349022	++++-	0
cg05277329	16	67273168	2768	-0.0016	0.0005	0.001237	0.349022	-----	0
cg17871993	7	65673056	2764	-0.0032	0.001	0.001238	0.349065	-----	22.6
ch.10.83255157R	10	83265177	2418	-0.0024	0.0008	0.00126	0.35071	----+	51.9
cg19917989	6	14925093	2333	0.0072	0.0022	0.001257	0.35071	+++?-	32.1
cg14882577	5	132160905	2774	-0.0016	0.0005	0.001254	0.35071	----+	28
cg23531049	15	42075277	2765	0.0052	0.0016	0.001258	0.35071	++++-	24.5
cg02100497	9	90273707	2768	0.0019	0.0006	0.00126	0.35071	-++++	23.8
cg19719391	4	26789915	2764	-0.0046	0.0014	0.001247	0.35071	--+--	0
cg18241877	12	120706015	2767	-0.0038	0.0012	0.001249	0.35071	--+--	0
cg20856064	3	49027210	2767	0.0011	0.0003	0.001254	0.35071	+++++	0
cg25681122	3	194832600	2742	0.0036	0.0011	0.00125	0.35071	+++++	0
cg04510398	7	1471603	2753	-0.0056	0.0017	0.001252	0.35071	----+	0
cg00038167	19	7598438	2764	-0.0023	0.0007	0.001252	0.35071	-----	0
cg12453014	5	119801142	2752	-0.0026	0.0008	0.001259	0.35071	--+--	0
cg23052037	15	26229322	2752	0.0024	0.0008	0.001249	0.35071	+++++	0
cg25287375	9	77703619	2771	0.0006	0.0002	0.001247	0.35071	++--+	0
cg01331196	3	11287078	2775	0.0151	0.0047	0.001247	0.35071	+++++	0
cg26785882	3	177520588	2773	-0.0026	0.0008	0.001257	0.35071	----+	0
cg25916662	4	184930579	2754	0.0027	0.0008	0.001256	0.35071	++++-	0
cg05628049	3	42113624	2775	-0.003	0.0009	0.001248	0.35071	-----	0
cg17113968	15	41061527	2773	-0.0029	0.0009	0.001255	0.35071	-----	0
cg18138552	19	38865270	2770	0.0007	0.0002	0.001263	0.351308	-++++	44.6
cg02775469	6	33181031	2741	-0.0022	0.0007	0.001264	0.351349	-----	0
cg11390398	12	12419921	2673	0.0003	0.0001	0.001266	0.351668	++-++	0
cg15981982	2	8685837	2773	0.0032	0.001	0.001268	0.351987	+++++	0
cg15367000	2	239017149	2765	0.002	0.0006	0.001272	0.352505	+++-+	32.9
cg20478811	8	50494738	2766	-0.001	0.0003	0.001275	0.352505	-----	14.5
cg26528713	10	116697973	2773	-0.0008	0.0002	0.001275	0.352505	-----	0
cg10970124	6	31634602	2755	-0.0022	0.0007	0.001275	0.352505	-----	0
cg21150807	3	157153636	2761	0.0018	0.0006	0.001274	0.352505	+++++	0
cg07888884	17	25886793	2770	0.0029	0.0009	0.001271	0.352505	+++++	0
cg15512156	19	7656994	2748	0.0036	0.0011	0.001284	0.353023	+++++	58.5
cg07441944	11	44623459	2771	0.0028	0.0009	0.001284	0.353023	+++++	53.6
cg25681618	2	71454280	2758	0.0006	0.0002	0.001286	0.353023	+++-+	48.1
cg26150071	1	34629559	2722	-0.0006	0.0002	0.001282	0.353023	-+---	45.1
cg03758693	1	166944830	2766	0.0006	0.0002	0.00129	0.353023	+++++	41.2
cg20357628	20	58179847	2754	-0.0016	0.0005	0.001294	0.353023	----+	36.8
cg08352115	17	66356057	2774	-0.0042	0.0013	0.001282	0.353023	-----	35.8
cg08193141	6	33254927	2767	-0.0017	0.0005	0.001283	0.353023	-----	5.2
cg15703377	17	71282593	2771	-0.0017	0.0005	0.001293	0.353023	----+	0
cg00612176	3	46872949	2774	-0.0017	0.0005	0.001281	0.353023	----+	0
cg06092869	1	225642746	2770	-0.0029	0.0009	0.001294	0.353023	----+	0
cg23247968	10	104535961	2768	-0.0026	0.0008	0.001294	0.353023	-----	0
cg26795738	7	4948613	2763	0.0027	0.0008	0.001288	0.353023	++++-	0
cg16364152	20	5591818	2763	0.0004	0.0001	0.001292	0.353023	+++-+	0
cg01782024	1	91989267	2331	-0.0036	0.0011	0.001289	0.353023	---?-	0
cg05468716	16	30671698	2771	0.0009	0.0003	0.001288	0.353023	+++++	0
ch.12.2222572R	12	111109439	2767	0.0005	0.0002	0.001291	0.353023	+++++	0
cg25020286	1	18956947	2752	-0.0023	0.0007	0.001283	0.353023	----+	0
cg01204844	22	40437423	2772	-0.0038	0.0012	0.001285	0.353023	-----	0
cg17836805	6	72190058	2736	0.004	0.0012	0.00128	0.353023	++++-	0
cg04329146	3	32996372	2771	0.0021	0.0006	0.001295	0.353062	+++++	0
cg13491737	13	111295728	2771	-0.003	0.0009	0.001297	0.35314	-----	0
cg02928699	11	88241946	2766	-0.0034	0.0011	0.001297	0.35314	-----	0
cg00591868	19	19729048	2775	0.004	0.0013	0.001299	0.353451	+++++	0
cg03746015	16	11141000	2765	0.0068	0.0021	0.001301	0.353529	++++-	4.1
cg08265392	7	151290088	2758	0.0015	0.0005	0.001301	0.353529	+++++	0
cg14467134	9	132636614	2765	-0.0023	0.0007	0.001303	0.353839	--+--	0
cg08855729	12	14927099	2730	-0.0011	0.0003	0.001304	0.353878	--++-	42.2
cg08059678	16	70728425	2774	-0.0022	0.0007	0.001306	0.353954	---+-	29.6
cg07045803	4	160125667	2763	0.0034	0.0011	0.001306	0.353954	++++-	18.8
cg02890896	1	25941529	2769	-0.0019	0.0006	0.001307	0.353993	----+	2.8
cg22636722	17	78865263	2772	0.0064	0.002	0.001311	0.354335	+++++	48
cg25819602	7	96627634	2749	-0.0014	0.0004	0.001316	0.354335	----+	43.2
cg17468855	1	2336721	2767	-0.0027	0.0009	0.001313	0.354335	-----	34.3
cg19853104	14	81670281	2022	0.0022	0.0007	0.001311	0.354335	++?++	32.3
cg07484673	7	99155878	2764	0.0005	0.0001	0.001316	0.354335	++++-	17.7
cg18406792	18	13620807	2767	0.002	0.0006	0.001316	0.354335	+++++	0
cg08672410	17	74497109	2764	0.001	0.0003	0.001311	0.354335	+++++	0
cg06262098	7	5413872	2739	-0.003	0.0009	0.001313	0.354335	-----	0
cg13844193	1	91193193	2763	-0.0062	0.0019	0.001316	0.354335	-----	0
cg06087554	16	31151917	2771	-0.0017	0.0005	0.001318	0.354642	-----	6.4
cg05372170	10	64968214	2754	0.0012	0.0004	0.001324	0.354673	+++++	30.7
cg13315706	21	46341054	2775	-0.004	0.0013	0.001325	0.354673	----+	7.1
cg26842121	13	95358205	2128	-0.0083	0.0026	0.001324	0.354673	----?	6.1
cg17716930	19	51017331	2638	-0.0095	0.003	0.001325	0.354673	----?	0
cg00363114	11	113844663	2325	0.0031	0.001	0.00132	0.354673	+++?+	0
cg00978783	14	100788291	2771	-0.0025	0.0008	0.001324	0.354673	-----	0
cg23538773	14	89493162	2773	-0.0057	0.0018	0.001322	0.354673	-----	0
cg18078821	10	103578534	2767	0.0005	0.0002	0.001321	0.354673	+++++	0
cg00292971	7	143060536	2769	-0.0061	0.0019	0.00133	0.355089	----+	35.9
cg17607231	2	231090329	2746	0.0055	0.0017	0.00133	0.355089	++-++	28.5
cg01093363	6	30139991	2328	-0.0024	0.0008	0.00133	0.355089	-+-?-	26.7
cg10284605	7	17460742	2755	0.0023	0.0007	0.001329	0.355089	+++++	0
cg22208108	6	74363775	2754	-0.0007	0.0002	0.001331	0.355126	-----	0
cg00269245	16	56858002	2696	0.002	0.0006	0.001332	0.355163	+++--	38
cg11642501	3	49203799	2771	0.0008	0.0002	0.001334	0.355467	+++-+	53.2
cg11919558	2	64872351	2766	-0.0025	0.0008	0.001336	0.35577	-----	0
cg23177839	5	176757703	2772	-0.0035	0.0011	0.001342	0.355988	--+--	13.8
cg03403113	17	7388450	2709	-0.0002	0.0001	0.001338	0.355988	---+-	0
cg22460443	15	90610983	2765	-0.0022	0.0007	0.001342	0.355988	-----	0
cg18461021	18	74961002	2699	-0.01	0.0031	0.00134	0.355988	----+	0
ch.6.33611621F	6	33503643	2732	0.0016	0.0005	0.001342	0.355988	++-++	0
cg18343881	5	83016717	2768	0.0045	0.0014	0.001339	0.355988	+++++	0
cg19211853	13	79968216	2763	0.007	0.0022	0.001348	0.357349	+++++	0
cg10021122	1	117610620	2764	-0.0048	0.0015	0.001349	0.357384	----+	0
cg16018154	17	78863570	2768	0.0066	0.0021	0.001355	0.357824	+++-+	57.3
cg09474476	1	111769367	2641	0.0033	0.001	0.001355	0.357824	+-++?	31.1
ch.5.2559743R	5	138146102	2432	0.0046	0.0014	0.001353	0.357824	-++++	30.1
cg11890239	8	103541014	1150	0.0166	0.0052	0.001353	0.357824	++?-+	0.5
cg03883331	1	244217328	2768	-0.0022	0.0007	0.001354	0.357824	---+-	0
cg25653947	8	144443217	2769	-0.0027	0.0009	0.001356	0.357859	-+---	50.5
cg02540736	14	100774063	2773	-0.0053	0.0017	0.001357	0.357894	-----	8.2
cg10177197	1	55316481	2772	-0.0023	0.0007	0.00136	0.357998	-----	0
cg26836402	16	87252649	2708	-0.0065	0.002	0.00136	0.357998	-----	0
cg01819142	8	139064307	2754	0.0029	0.0009	0.00136	0.357998	++-++	0
cg21132104	15	45694354	2746	0.0007	0.0002	0.001364	0.358822	+++-+	47.2
cg26396492	20	19915762	2770	-0.0037	0.0012	0.001365	0.358856	-----	0
cg01391060	16	70419545	2770	0.001	0.0003	0.001367	0.359152	+++++	0
cg23645052	13	61490822	2321	0.0026	0.0008	0.001368	0.359186	+++?+	0
cg04513038	2	242136119	2767	-0.0029	0.0009	0.001369	0.35922	-----	44.6
cg01763890	5	76936793	2763	-0.0032	0.001	0.001372	0.359583	-----	63.1
cg07992377	11	3173953	2766	0.0023	0.0007	0.001373	0.359583	+++++	1.5
cg06372941	3	124760306	2770	-0.0017	0.0005	0.001373	0.359583	-----	0
cg16100392	6	132931717	2771	-0.0055	0.0017	0.001376	0.36014	-----	0
cg22023197	1	157070745	2772	-0.0015	0.0005	0.001377	0.360173	-----	0
cg24383467	11	11893602	2759	-0.0073	0.0023	0.001379	0.360239	-----	0
cg15486127	1	205307334	2762	-0.0022	0.0007	0.001379	0.360239	-----	0
cg24927465	19	6215424	2037	0.001	0.0003	0.001382	0.360337	++?++	44.2
cg05869007	4	166129003	2673	0.0002	0	0.001382	0.360337	+++++	1.8
cg20004406	19	56879994	2763	0.0013	0.0004	0.001382	0.360337	+++++	0
cg09797463	10	90995297	2763	0.0035	0.0011	0.001383	0.36037	++-++	0
cg09906647	17	26939344	2765	-0.0024	0.0007	0.00139	0.360631	-----	53.8
cg00821098	10	101419190	2765	0.0014	0.0004	0.001391	0.360631	++-++	20.9
cg16225773	3	33002878	2771	-0.0032	0.001	0.001391	0.360631	-----	0
cg26368228	1	171770825	2771	-0.0029	0.0009	0.001389	0.360631	-----	0
cg26231732	10	100069542	2773	-0.0024	0.0008	0.00139	0.360631	----+	0
cg22974452	2	36825379	2759	0.0008	0.0002	0.001387	0.360631	+++++	0
cg16872898	4	43459768	2766	0.0017	0.0005	0.00139	0.360631	+++++	0
cg11746464	2	137748833	2754	0.0037	0.0012	0.001386	0.360631	+++++	0
cg14800014	5	125800764	2765	-0.0018	0.0006	0.001432	0.360822	-+---	73.7
cg04482798	17	8296113	2663	-0.0013	0.0004	0.001408	0.360822	-+---	61.7
ch.19.16251119F	19	16390119	2758	0.001	0.0003	0.001399	0.360822	+++-+	56.1
cg02729011	16	699500	2766	-0.0017	0.0005	0.001408	0.360822	---+-	55.1
cg10061805	10	111695004	2331	-0.0042	0.0013	0.001405	0.360822	--+?-	55.1
cg23484159	14	74184843	2756	0.0017	0.0005	0.001397	0.360822	+++-+	51.9
cg03089512	16	28836251	2602	0.0076	0.0024	0.001427	0.360822	++++-	48.7
cg21662263	15	22893997	2764	-0.002	0.0006	0.001414	0.360822	-++--	47.1
cg10439431	17	34345172	2765	-0.0027	0.0008	0.001416	0.360822	-+---	44.7
cg04648334	6	27236866	2769	-0.0087	0.0027	0.001428	0.360822	-----	43.8
cg26712428	10	105218771	2763	-0.0038	0.0012	0.001419	0.360822	-+--+	39.8
cg03104869	1	54665948	2759	0.0003	0.0001	0.001405	0.360822	+++++	37.2
cg16048517	5	11904442	2701	-0.0008	0.0003	0.001432	0.360822	-++--	36.4
cg25607383	6	30853569	2775	-0.0025	0.0008	0.001423	0.360822	--+--	32.4
cg12659065	12	27156738	2772	-0.0022	0.0007	0.001422	0.360822	-----	30.4
cg11965913	1	205819406	2767	0.0319	0.01	0.001417	0.360822	-++++	25.9
cg10322794	21	47740892	2764	-0.0033	0.001	0.001421	0.360822	--+--	24.9
cg19271142	13	30992945	2765	-0.0018	0.0006	0.001417	0.360822	--+--	24.4
cg02826439	3	120004267	2761	-0.0022	0.0007	0.001394	0.360822	-+---	17.7
cg16696035	17	17126176	2760	0.0017	0.0005	0.001417	0.360822	++++-	14.3
cg02028663	11	128557589	2771	-0.0033	0.001	0.001404	0.360822	---+-	14.2
cg23507024	3	14166481	2769	-0.0013	0.0004	0.001431	0.360822	-+--+	12.5
cg02116255	9	73032750	2760	-0.0049	0.0015	0.001413	0.360822	-----	10.1
cg18348690	1	151967697	2775	-0.003	0.0009	0.001426	0.360822	-----	0
cg17958763	7	107599764	2771	-0.0015	0.0005	0.001421	0.360822	----+	0
cg16993582	14	92795230	2770	-0.0033	0.001	0.001396	0.360822	-----	0
cg25739309	17	78900452	2747	0.0037	0.0012	0.001403	0.360822	++++-	0
cg11070818	17	400410	2767	-0.0024	0.0007	0.001432	0.360822	--+--	0
cg07915730	12	3371890	2767	-0.0058	0.0018	0.00142	0.360822	-----	0
cg00773060	1	235587038	2765	-0.0032	0.001	0.001413	0.360822	-----	0
cg23489023	6	168615384	2756	0.002	0.0006	0.001409	0.360822	+++++	0
cg25722644	8	6694415	2748	0.0041	0.0013	0.001397	0.360822	++++-	0
cg13909826	1	109400731	2772	-0.0032	0.001	0.001395	0.360822	-----	0
cg02268192	14	92981666	2775	-0.0038	0.0012	0.001411	0.360822	-----	0
cg25755953	17	26926457	2728	0.0003	0.0001	0.001403	0.360822	+++++	0
cg07353306	6	32799098	2771	-0.0016	0.0005	0.001398	0.360822	-----	0
cg19088635	13	114065008	2661	-0.0005	0.0001	0.001412	0.360822	---+-	0
cg05376374	11	43602920	2702	-0.0013	0.0004	0.001418	0.360822	--+--	0
cg03896752	1	245727658	2769	0.0017	0.0005	0.001431	0.360822	+++++	0
cg18770029	6	120120662	2764	0.0044	0.0014	0.001413	0.360822	+++++	0
cg05976247	10	77600354	2762	0.0022	0.0007	0.001425	0.360822	+++++	0
cg22036813	19	42905724	2774	0.0016	0.0005	0.001421	0.360822	++++-	0
cg06278108	15	66274343	2773	-0.0029	0.0009	0.001418	0.360822	-----	0
cg21640603	19	11310131	2764	-0.0021	0.0007	0.001426	0.360822	-----	0
cg07847788	17	8128726	2773	-0.0014	0.0004	0.0014	0.360822	-----	0
cg19359550	12	5137028	2766	-0.0024	0.0008	0.001426	0.360822	-----	0
cg07597714	1	23800264	2769	-0.0026	0.0008	0.001433	0.360853	-----	0
cg11574975	1	112058304	2772	-0.0053	0.0017	0.001435	0.361136	--+--	25.5
cg25671484	6	42927993	2774	0.0088	0.0028	0.001438	0.361671	-+++-	68
cg23662713	14	36741645	2694	-0.0013	0.0004	0.001442	0.362235	-+---	46.4
ch.1.30340112R	1	30567525	2746	0.0005	0.0002	0.001442	0.362235	+-+++	0
cg26572392	10	24496943	2774	-0.0046	0.0014	0.001443	0.362265	-----	0
cg15212833	6	32048463	2333	0.0024	0.0008	0.001444	0.362295	+++?+	0
cg13049992	5	125800778	2767	-0.0019	0.0006	0.001449	0.363329	--+--	74
cg12209693	7	73894884	2774	0.0039	0.0012	0.00145	0.363359	+++++	0
cg02130894	6	4965241	2770	0.002	0.0006	0.001452	0.363639	+++++	0
cg26424079	1	1932335	2773	-0.0013	0.0004	0.001458	0.36492	--+--	49.1
cg18676123	18	32870181	2733	0.0004	0.0001	0.001461	0.365006	+-+-+	86.7
cg04682775	1	44495089	2768	-0.0039	0.0012	0.001461	0.365006	-----	25.2
cg05938149	16	88498622	2772	0.003	0.0009	0.00146	0.365006	+++++	0
cg07419011	12	120688060	2769	0.0032	0.001	0.001464	0.365091	++-++	65.3
cg01173978	16	14097192	2769	-0.0024	0.0007	0.001463	0.365091	----+	0
cg12772971	4	106630100	2768	0.0007	0.0002	0.001464	0.365091	++-++	0
cg21053224	14	101411642	929	-0.0094	0.003	0.001467	0.365347	?-?-?	50.3
cg23756264	11	68605511	2770	0.0023	0.0007	0.001468	0.365347	++-+-	33.9
cg11115318	12	102087240	2766	0.0017	0.0005	0.001473	0.365347	++-++	30.5
cg07585876	8	77593623	2700	-0.0036	0.0011	0.001469	0.365347	----+	0
cg08997639	2	169780101	2647	0.0016	0.0005	0.001473	0.365347	++++?	0
cg21616051	4	987303	2745	-0.0033	0.001	0.001471	0.365347	-----	0
cg22301854	4	8081109	2759	-0.0022	0.0007	0.001472	0.365347	-----	0
cg02068690	2	25600451	2771	-0.0028	0.0009	0.001467	0.365347	-----	0
cg07464206	11	15960015	2771	0.0013	0.0004	0.001471	0.365347	+++-+	0
cg02014777	16	85468987	2775	-0.0029	0.0009	0.001478	0.365599	--+--	46.2
cg25927227	8	41127218	2774	-0.0069	0.0022	0.001479	0.365599	-----	20.7
cg12259537	19	58514694	2770	0.0046	0.0014	0.001479	0.365599	+++++	8.6
cg13315690	17	1944831	2736	0.0066	0.0021	0.001482	0.365599	+++++	0
cg08162372	14	54422925	2740	-0.002	0.0006	0.001482	0.365599	-----	0
cg20980592	6	46761035	2757	0.0025	0.0008	0.001481	0.365599	+++-+	0
cg20248056	13	113704976	2743	0.0023	0.0007	0.001481	0.365599	+++++	0
ch.3.946759R	3	45979073	2756	0.0008	0.0002	0.00148	0.365599	+++++	0
cg05676622	11	66410998	2716	0.0004	0.0001	0.00148	0.365599	+++-+	0
ch.19.50335620F	19	45643780	2729	0.0007	0.0002	0.001483	0.365627	+++++	0
cg00620464	2	176868389	2032	-0.0064	0.002	0.001486	0.366148	--?--	1.9
cg20460366	20	44934032	2774	-0.0029	0.0009	0.001487	0.366175	-----	13
cg16661761	8	23162383	2775	-0.008	0.0025	0.001491	0.366503	-----	0
cg08240074	14	23903787	2046	0.002	0.0006	0.001491	0.366503	?++++	0
cg01992765	21	45622493	2765	0.0014	0.0004	0.001491	0.366503	+++++	0
cg27108424	17	75537017	2752	-0.0021	0.0007	0.001495	0.366612	-----	30.9
cg20375320	12	2420738	2767	0.0021	0.0007	0.001494	0.366612	++++-	29.9
cg07862235	8	123730704	2772	0.0026	0.0008	0.001495	0.366612	+++++	15.9
cg04851712	12	101110871	2756	-0.0025	0.0008	0.001494	0.366612	----+	0
cg17439800	1	208056493	2772	-0.0043	0.0014	0.0015	0.367045	-----	47.7
cg03698956	16	8768031	2767	-0.0025	0.0008	0.001498	0.367045	----+	40.7
cg08219438	19	47925480	2762	-0.0008	0.0002	0.001501	0.367045	-+---	36.8
cg03515897	14	95980971	2771	0.0035	0.0011	0.001503	0.367045	++++-	9.2
cg03627958	17	37901202	2755	-0.0018	0.0006	0.001502	0.367045	-----	3.1
cg12591148	19	56108955	2763	-0.0014	0.0004	0.001499	0.367045	-----	0
cg16267322	14	92864074	2770	-0.004	0.0013	0.001503	0.367045	-----	0
cg00371593	17	79801407	2770	0.0031	0.001	0.001507	0.367396	++-+-	60.4
cg11540341	2	145090579	2765	0.0041	0.0013	0.001508	0.367396	+++++	0
cg04503500	11	77158423	2765	-0.0045	0.0014	0.001508	0.367396	----+	0
cg08726248	11	637032	2757	-0.0034	0.0011	0.001508	0.367396	-----	0
cg02239968	15	53090232	2646	0.0032	0.001	0.001511	0.367692	+-+++	53.6
cg25739715	22	30663881	2764	0.0019	0.0006	0.001511	0.367692	+++++	0
cg21172322	12	25055108	2768	-0.0055	0.0017	0.001513	0.367962	-----	0
cg09541694	16	81484457	2768	-0.0017	0.0005	0.001517	0.368144	---+-	50.5
ch.7.32608027F	7	32641502	2752	0.0006	0.0002	0.001518	0.368144	+++++	30.7
cg24503407	1	205819492	2775	0.0291	0.0092	0.001519	0.368144	-++++	14.7
cg03561416	6	157254584	2767	-0.0028	0.0009	0.00152	0.368144	-----	0
cg27493411	7	101555711	2767	0.0046	0.0015	0.001516	0.368144	++++-	0
cg17376041	2	54856335	2773	0.001	0.0003	0.00152	0.368144	+++++	0
cg25913761	15	90727560	2768	0.0043	0.0013	0.001515	0.368144	+++++	0
cg14822303	19	50964726	2642	-0.0015	0.0005	0.001522	0.368412	----?	0
cg01799818	17	594735	2769	-0.0054	0.0017	0.001525	0.368921	-----	40.5
cg14457429	9	93953180	2209	-0.0026	0.0008	0.001527	0.369188	---??	0
cg04508648	16	86852775	2772	-0.0074	0.0023	0.001533	0.369389	+---+	65.2
cg04784316	2	212609384	2761	-0.0074	0.0023	0.001535	0.369389	----+	62.1
cg15090834	20	310001	2759	-0.0025	0.0008	0.001534	0.369389	-----	38.6
cg24758957	5	145746294	2723	0.0049	0.0016	0.001529	0.369389	++++-	3
cg18798572	1	52116301	2764	0.0021	0.0007	0.001532	0.369389	+++++	0
cg10813644	19	2271093	2761	-0.0008	0.0003	0.001531	0.369389	--+--	0
cg14120703	9	139416102	2775	0.0029	0.0009	0.001535	0.369389	++++-	0
cg17797875	6	31621141	2759	-0.0016	0.0005	0.001531	0.369389	-----	0
cg05784532	1	230284198	2771	-0.0049	0.0015	0.001537	0.369439	-----	0
cg17954226	10	26846020	2326	-0.0048	0.0015	0.001537	0.369439	---?-	0
cg06018240	7	150768388	2329	0.0021	0.0007	0.001538	0.369464	+++?+	0
cg04651635	17	79884825	2755	0.0007	0.0002	0.001541	0.369969	+++++	0
cg11592786	15	89533581	2763	0.0014	0.0004	0.001543	0.370234	+++++	3.6
cg25718342	12	112074158	2766	-0.0016	0.0005	0.001544	0.370258	-----	0
cg10095654	6	31847633	2773	-0.0026	0.0008	0.001546	0.370307	-----	0
cg22448090	1	200978598	2773	-0.0024	0.0008	0.001546	0.370307	-----	0
cg11064966	5	32506514	2774	-0.0041	0.0013	0.00155	0.370834	---+-	39.7
cg02416781	5	82331856	2769	-0.0034	0.0011	0.00155	0.370834	-----	31.7
cg05399785	1	3564031	2772	-0.0046	0.0015	0.001553	0.370906	-+---	61.7
cg25932239	12	123942903	2712	-0.001	0.0003	0.001553	0.370906	-----	0
cg26441120	8	142227879	2765	-0.0014	0.0004	0.001552	0.370906	-----	0
cg02883230	15	72564263	2765	-0.0047	0.0015	0.001554	0.37093	-----	0
cg12225794	12	132644731	2764	-0.0051	0.0016	0.001556	0.371192	---+-	62.7
cg18952506	20	19916087	2768	-0.0023	0.0007	0.001562	0.371763	--+--	47
cg23065097	2	24271827	2648	-0.0098	0.0031	0.001562	0.371763	----?	32.3
cg07346648	1	1266657	2768	-0.0039	0.0012	0.001562	0.371763	-----	21.2
cg19164175	1	20666689	2769	0.0051	0.0016	0.001561	0.371763	+++++	0
cg04600984	1	3589862	2762	-0.0032	0.001	0.00157	0.371972	-----	51.3
cg20000132	1	204956398	2773	-0.003	0.0009	0.00157	0.371972	-----	43.9
cg12391232	1	155247117	2744	0.0005	0.0001	0.001571	0.371972	++-++	18.1
cg09400392	16	84150674	2737	0.0004	0.0001	0.001568	0.371972	+++-+	0.8
cg17301987	6	5752667	2320	-0.0035	0.0011	0.001564	0.371972	---?+	0
cg01448562	3	133502909	2738	-0.0045	0.0014	0.001571	0.371972	---++	0
cg26649384	2	154334651	2756	-0.0036	0.0012	0.001565	0.371972	-----	0
cg11560666	15	63115340	2763	0.003	0.0009	0.00157	0.371972	+++++	0
cg15973528	14	102482817	2771	-0.0013	0.0004	0.001571	0.371972	-----	0
cg06855485	4	144303008	2768	-0.0045	0.0014	0.001572	0.371995	-----	10.7
cg12142865	12	112211993	2332	0.0034	0.0011	0.001581	0.372415	++-?+	52.3
cg00204501	15	30114651	2737	-0.0024	0.0007	0.001575	0.372415	-+---	42.1
cg14336737	10	74079845	2763	-0.001	0.0003	0.001578	0.372415	-----	40.2
cg10901633	3	4814459	2774	-0.0037	0.0012	0.001581	0.372415	-----	25.6
cg07968590	1	40351840	2767	0.0011	0.0003	0.00158	0.372415	++-++	22
cg15166296	12	81101022	2770	-0.0066	0.0021	0.001577	0.372415	----+	0
cg26804891	16	2055242	2774	-0.0045	0.0014	0.001577	0.372415	-----	0
cg00784161	2	238406432	2648	-0.0036	0.0011	0.001579	0.372415	----?	0
cg03689225	6	30910941	2772	-0.0081	0.0026	0.001583	0.37246	-+---	0
cg23085023	7	780584	2770	-0.0016	0.0005	0.001583	0.37246	-----	0
cg04821248	16	86337418	2775	-0.0068	0.0022	0.001586	0.372741	-----	36.1
cg00812761	4	53799391	2771	-0.0035	0.0011	0.001586	0.372741	-----	0
cg23681440	13	27498239	2770	-0.0054	0.0017	0.001589	0.373233	---++	57.6
cg00505502	9	133028557	2756	0.0025	0.0008	0.00159	0.373255	+++++	35.5
cg21768539	5	177929808	2771	0.0046	0.0015	0.001594	0.373556	++++-	0
cg10681008	6	101837809	2763	0.004	0.0013	0.001594	0.373556	++++-	0
cg26065223	6	108478837	2750	-0.0039	0.0012	0.001594	0.373556	-----	0
cg20635389	2	207859049	2641	-0.0041	0.0013	0.001597	0.373834	----?	0
cg00112952	1	247616523	2706	0.0197	0.0062	0.001597	0.373834	+++++	0
cg24228559	22	51044053	2768	-0.0035	0.0011	0.001607	0.374051	-----	14.3
cg15102430	5	169322052	2773	0.0017	0.0005	0.0016	0.374051	+++++	8
cg08170427	8	144410815	2775	-0.0046	0.0015	0.001607	0.374051	-----	7.2
cg13120986	12	7168012	2719	-0.0045	0.0014	0.001606	0.374051	-----	1.9
cg27438425	1	41952221	2773	-0.0073	0.0023	0.001606	0.374051	-----	0
cg14473998	2	225309568	2766	0.0014	0.0004	0.001607	0.374051	+++++	0
cg12459280	21	36165083	2764	0.0016	0.0005	0.001604	0.374051	+++++	0
cg00400532	15	53093509	2767	-0.0068	0.0022	0.001607	0.374051	-----	0
cg16317923	5	169816472	2769	-0.0024	0.0008	0.001605	0.374051	-----	0
cg25564535	2	98329463	2772	0.0025	0.0008	0.001606	0.374051	+++++	0
cg26405097	6	15428301	2773	-0.0037	0.0012	0.001608	0.374072	-----	55.6
cg14036402	1	15743671	2328	-0.0017	0.0005	0.001617	0.37435	--+?-	72.8
cg05256043	13	95131951	2755	-0.0038	0.0012	0.001621	0.37435	----+	48.5
cg15843401	14	105560008	2770	-0.0012	0.0004	0.00162	0.37435	----+	39.8
cg08970347	8	27449907	2747	0.0005	0.0002	0.001616	0.37435	+++++	8.5
cg14990266	8	26178981	2775	-0.003	0.001	0.001613	0.37435	-----	5.3
cg12306213	6	71666824	2765	-0.0013	0.0004	0.001613	0.37435	-+---	0
cg04209751	2	220386322	2762	-0.0016	0.0005	0.001621	0.37435	----+	0
cg27179101	12	124991139	2772	-0.0037	0.0012	0.001612	0.37435	-----	0
cg27513225	4	83997661	2746	0.0015	0.0005	0.00162	0.37435	+++++	0
cg05395210	2	69002378	2771	0.0034	0.0011	0.001619	0.37435	+++++	0
cg11717597	1	156046546	2769	-0.0051	0.0016	0.001614	0.37435	----+	0
cg25228737	15	82234347	2772	-0.0043	0.0014	0.001619	0.37435	----+	0
cg22242842	2	85167149	2771	0.0038	0.0012	0.001614	0.37435	+++++	0
cg25313172	12	52627272	2759	-0.0027	0.0009	0.001634	0.374376	-+---	64.8
cg22115892	4	177198411	2701	0.0016	0.0005	0.001623	0.374376	++---	57.1
cg14625731	9	38672608	2750	0.0076	0.0024	0.001623	0.374376	+++++	51.2
cg10403251	16	9206298	2772	-0.0025	0.0008	0.001636	0.374376	-+---	46.5
cg24100636	12	3600087	2749	-0.0033	0.001	0.00164	0.374376	-----	38.5
cg10675659	12	19283425	2763	0.0014	0.0004	0.001642	0.374376	-++++	35.7
cg13104938	11	843956	2772	-0.005	0.0016	0.001641	0.374376	-----	34.8
cg02850416	11	1986266	2755	0.002	0.0006	0.001632	0.374376	++-++	27.2
cg05954763	10	135100120	2318	0.0017	0.0005	0.001627	0.374376	+++?+	18.9
cg03271520	17	3100171	2767	0.0031	0.001	0.001624	0.374376	++++-	5.5
cg23061718	2	73143321	2747	0.0004	0.0001	0.001637	0.374376	+++++	0
cg06447341	1	32452930	2770	-0.0026	0.0008	0.001632	0.374376	-----	0
cg17663463	19	57349709	2753	0.004	0.0013	0.001634	0.374376	+++++	0
cg24500683	6	64281771	2763	0.0029	0.0009	0.00163	0.374376	+++++	0
cg24960118	6	51815507	2770	0.0018	0.0006	0.001627	0.374376	+++++	0
cg10526277	3	157813363	2764	-0.0033	0.0011	0.001638	0.374376	-----	0
cg09959585	14	103570855	2761	0.0048	0.0015	0.001641	0.374376	+++++	0
cg08346820	11	22454661	2748	-0.0095	0.003	0.001627	0.374376	----+	0
cg21169203	11	111847968	2710	-0.0029	0.0009	0.001634	0.374376	-----	0
cg00739667	16	81731648	2768	-0.0017	0.0005	0.001638	0.374376	-----	0
cg10952220	3	46448671	2763	-0.001	0.0003	0.001642	0.374376	-----	0
cg13998145	9	138140645	2638	0.0028	0.0009	0.00164	0.374376	++++?	0
cg26762873	11	5879799	2770	0.0028	0.0009	0.00163	0.374376	++++-	0
cg13728039	19	37647624	2763	0.0022	0.0007	0.001644	0.37446	++-+-	45.7
cg10943921	3	129279429	2767	0.0026	0.0008	0.001645	0.37446	+++-+	22.3
cg05059922	12	94244496	2760	0.0027	0.0008	0.001646	0.37446	++++-	0
cg07729082	16	88686083	2774	-0.0021	0.0007	0.001646	0.37446	-----	0
cg08968222	10	61123090	2744	-0.0046	0.0015	0.001647	0.37448	-----	0
cg05181784	11	60737979	2760	0.0011	0.0003	0.00165	0.374749	+++++	0
cg10107529	4	15344779	2694	0.0034	0.0011	0.00165	0.374749	++++-	0
cg21503275	14	68944441	2768	-0.0017	0.0005	0.001651	0.37477	-----	10.6
cg24624505	17	69972248	2759	-0.0112	0.0036	0.001656	0.375285	-----	0
cg06921943	6	33267569	2751	-0.0008	0.0002	0.001656	0.375285	-----	0
cg05562851	12	121151805	2770	0.0016	0.0005	0.001655	0.375285	+-+++	0
cg08216099	2	1725761	2749	0.004	0.0013	0.001659	0.375758	+++++	7
cg23320499	12	12659177	2771	-0.0035	0.0011	0.001661	0.376004	-----	0
cg17940858	1	65528997	2772	-0.0034	0.0011	0.001664	0.37627	-----	53.8
cg18577280	8	16884549	2705	-0.0006	0.0002	0.001664	0.37627	-----	0
cg07022343	1	230208170	2773	-0.002	0.0006	0.001665	0.37629	-----	0
cg26514942	2	103378506	2768	0.0014	0.0004	0.001667	0.376536	+++++	0
cg21756476	15	61182765	2769	-0.0055	0.0017	0.001668	0.376555	-----	0
cg22763680	17	33815432	2756	0.0025	0.0008	0.001669	0.376575	++-+-	4.1
cg07652213	2	48010362	2754	-0.0004	0.0001	0.00167	0.376594	-----	0
cg08371706	13	21291998	2773	0.0015	0.0005	0.001678	0.378191	++++-	0
cg02108623	6	106535425	2769	0.004	0.0013	0.00168	0.378435	+++++	0
cg02541301	6	30166173	2766	-0.0022	0.0007	0.001681	0.378454	-----	59.9
cg20603106	4	86699705	2770	0.0038	0.0012	0.001684	0.378922	+++--	0
cg06554069	19	5624175	2767	-0.0011	0.0004	0.001685	0.37894	-----	0
cg00215432	2	219866437	2683	-0.0013	0.0004	0.001689	0.379633	----+	0
cg14023009	8	1870798	2775	0.003	0.001	0.001691	0.379668	++-++	57.6
cg16633701	6	75884826	2763	0.0017	0.0005	0.001691	0.379668	+++++	0
cg23392730	10	75541345	2755	0.0045	0.0014	0.001695	0.379945	+-+++	51.9
cg24130561	14	95621734	2334	-0.0027	0.0008	0.001694	0.379945	---?-	44.9
cg16649375	11	5535624	2767	0.0021	0.0007	0.001695	0.379945	+++++	42.1
cg23655039	3	182972742	2764	-0.0031	0.001	0.001696	0.379963	-----	0
cg20845494	13	55576092	2768	0.0025	0.0008	0.001699	0.380222	+++++	0
cg10711528	3	189022661	2322	-0.0029	0.0009	0.001699	0.380222	---?-	0
cg16764781	3	189347820	2719	-0.0086	0.0027	0.0017	0.380239	----+	0
cg02068361	12	52845930	2760	0.0023	0.0007	0.001709	0.380395	+++++	49.5
cg14371123	9	71319356	2762	-0.0023	0.0007	0.001707	0.380395	-+---	1.3
cg09824255	5	140014002	2740	0.0011	0.0003	0.001706	0.380395	+++++	0
cg17742459	8	38710358	2771	0.0021	0.0007	0.001703	0.380395	+++++	0
cg17440085	11	124056244	2763	-0.0014	0.0004	0.001708	0.380395	-----	0
cg02658739	5	72143916	2654	-0.0006	0.0002	0.001704	0.380395	--+--	0
cg01323706	7	129845832	2754	-0.0026	0.0008	0.001709	0.380395	-----	0
cg10883375	14	74210186	2762	-0.0011	0.0004	0.001709	0.380395	-----	0
cg14661886	3	9994197	2321	-0.0014	0.0005	0.001702	0.380395	---?-	0
cg10975897	6	15504844	2764	0.0049	0.0016	0.001712	0.380857	++++-	24.6
cg17971578	1	36852463	2738	0.0034	0.0011	0.001715	0.381318	+++++	0
cg23305768	5	148521464	2765	-0.0027	0.0009	0.001728	0.381959	----+	51.2
cg22488164	12	14716910	2763	-0.0045	0.0014	0.001729	0.381959	-----	40.1
cg15663092	11	9596174	2760	0.0007	0.0002	0.001727	0.381959	-++++	27.1
cg15977904	22	48888940	2735	0.0032	0.001	0.001724	0.381959	++-+-	19.9
cg10505630	5	151051214	2770	0.0026	0.0008	0.001729	0.381959	+++++	7.8
cg19643441	19	19417142	2775	-0.0016	0.0005	0.001728	0.381959	----+	0
cg26728282	15	76226687	2775	-0.0048	0.0015	0.001722	0.381959	-----	0
cg14829063	11	70731587	2759	0.0025	0.0008	0.001726	0.381959	+++++	0
cg21379008	1	154297555	2769	-0.0006	0.0002	0.001726	0.381959	-----	0
cg07042289	10	90692494	2771	-0.0028	0.0009	0.001729	0.381959	-----	0
cg14620138	6	168748440	2759	0.001	0.0003	0.001721	0.381959	+++++	0
cg09310564	2	136850686	2764	-0.004	0.0013	0.001725	0.381959	-----	0
cg25953130	10	63753550	2771	0.0085	0.0027	0.00173	0.381975	+++++	15.6
cg08537804	11	117652230	2770	0.0029	0.0009	0.001731	0.381991	+++++	0
cg23215729	6	84562928	2760	-0.0017	0.0005	0.001732	0.382007	--+-+	28.7
cg20463261	1	12073445	2769	0.0013	0.0004	0.001734	0.38204	+-+++	33.8
cg27369447	19	53665821	2725	0.0027	0.0008	0.001734	0.38204	++++-	0
cg18739367	8	38330740	2769	0.0028	0.0009	0.001735	0.382056	++-++	24.4
cg02855207	11	73087016	2751	-0.0027	0.0009	0.001736	0.382072	-----	51.6
cg20707202	11	33211414	2748	0.0015	0.0005	0.001737	0.382088	+++++	7.6
cg12512337	13	28381879	2768	0.005	0.0016	0.001741	0.38256	+++++	9.2
cg13973086	2	469105	2770	-0.009	0.0029	0.001741	0.38256	-----	0
cg11313386	15	56657991	2759	0.0018	0.0006	0.001742	0.382575	+++++	55.5
cg25171118	7	134212463	2755	-0.0021	0.0007	0.001744	0.382811	---+-	14.7
cg02275784	11	85242554	2737	-0.0066	0.0021	0.001748	0.382904	----+	36.5
cg27491398	6	29708311	2757	0.0046	0.0015	0.00175	0.382904	-+++-	27.5
cg20066750	11	62389892	2744	-0.001	0.0003	0.001749	0.382904	-+---	23.1
cg10588617	2	43027940	2648	-0.0052	0.0017	0.001748	0.382904	----?	7.4
cg14694191	6	31582340	2770	-0.0025	0.0008	0.001749	0.382904	-----	4.2
cg02556345	10	124181965	2775	0.0045	0.0014	0.00175	0.382904	++++-	0
cg23498518	7	53104336	2764	0.0017	0.0006	0.001751	0.38292	+-+++	61
cg25843580	1	69442682	2761	0.0019	0.0006	0.001754	0.38317	+++++	33.8
cg15528736	19	50015780	2770	-0.0032	0.001	0.001754	0.38317	----+	0
cg18197795	19	13067554	2767	0.002	0.0006	0.001755	0.383185	++++-	48.5
cg02025583	17	10632861	2770	-0.0029	0.0009	0.001759	0.383246	-----	0
cg26682407	13	113660246	2766	0.0042	0.0013	0.001758	0.383246	+++++	0
cg26421805	1	157938690	2774	0.0046	0.0015	0.001759	0.383246	+++++	0
cg07497511	17	59457396	2763	0.0021	0.0007	0.001758	0.383246	+++++	0
cg16273664	3	185430333	2697	0.0043	0.0014	0.001766	0.384568	++++-	0
cg14584565	15	90068496	2756	0.0027	0.0008	0.001767	0.384583	+++++	0
cg17348479	14	97081655	2742	0.0008	0.0003	0.00177	0.385032	++-++	68.9
cg17036007	1	156460747	2758	0.002	0.0007	0.001776	0.385321	++-++	57.7
cg00515559	7	104652153	2471	-0.0026	0.0008	0.001776	0.385321	-----	5.6
cg22386583	17	78753756	2769	0.0048	0.0015	0.001776	0.385321	+++++	0
cg03399814	6	31592041	2771	-0.0014	0.0004	0.001773	0.385321	-----	0
cg10442325	2	48401950	2769	0.0031	0.001	0.001775	0.385321	++-++	0
cg02418072	10	104611004	2330	-0.0028	0.0009	0.001779	0.385769	---?-	0
cg27428551	12	122155069	2765	-0.0046	0.0015	0.00178	0.385783	-----	0
cg13615100	15	31379377	2758	0.0055	0.0018	0.001781	0.385797	++-++	48.1
cg20866075	17	77777010	2772	-0.0044	0.0014	0.001782	0.38581	-----	38.7
cg16969872	13	79968324	2774	0.005	0.0016	0.001785	0.386257	++++-	0
cg10260999	19	56652510	2771	0.001	0.0003	0.001791	0.387352	+++++	0
cg03173502	6	15505345	2773	0.0045	0.0014	0.001795	0.38781	+++++	39.7
cg23623252	14	59386016	2755	0.0021	0.0007	0.001795	0.38781	+++++	0
cg27389255	11	14664598	2772	-0.0034	0.0011	0.001798	0.388255	-----	54.7
cg25338563	8	103669495	2769	0.0024	0.0008	0.0018	0.388483	++-++	42.9
cg12432980	20	5987794	2775	-0.005	0.0016	0.001803	0.388521	-----	0
cg08599699	19	1581001	2770	-0.0018	0.0006	0.001803	0.388521	----+	0
cg14852355	15	74238744	2773	-0.0029	0.0009	0.001803	0.388521	-----	0
cg05261851	16	68001206	2774	-0.0036	0.0012	0.001804	0.388533	-----	0
cg00686083	6	33421476	2764	-0.0008	0.0003	0.001805	0.388545	--++-	66.6
cg02624332	3	101504465	2774	-0.0031	0.001	0.001806	0.388558	-----	52.6
cg05710301	11	68540704	2759	-0.0016	0.0005	0.00181	0.389215	-----	0
cg12243864	8	2877217	2726	-0.0022	0.0007	0.001814	0.389669	+----	49.8
cg08644482	1	24421423	2770	-0.0055	0.0017	0.001814	0.389669	-----	0
cg15749157	19	1366829	2764	-0.0032	0.001	0.001816	0.389895	-----	0
cg23457862	2	201982439	2673	-0.0024	0.0008	0.001818	0.390121	-+---	31.7
cg16570890	16	58231559	2736	0.0004	0.0001	0.001822	0.390776	++-++	0
cg18568872	15	90606494	2769	-0.0029	0.0009	0.001829	0.390876	-----	65.3
cg09366519	1	209877970	2774	0.002	0.0006	0.001826	0.390876	+++-+	61.6
cg10838789	8	67940989	2761	-0.0016	0.0005	0.001829	0.390876	----+	22.4
cg12212103	17	48231729	2768	-0.003	0.0009	0.00183	0.390876	-----	8.4
cg04469303	21	43299431	2730	0.0003	0.0001	0.00183	0.390876	++--+	0
cg07737682	16	2325986	2768	-0.002	0.0007	0.001829	0.390876	-----	0
cg12944017	18	264576	2756	0.0024	0.0008	0.001831	0.390876	+++++	0
cg21289669	6	32064764	2769	0.0087	0.0028	0.001825	0.390876	+++++	0
cg12795893	12	57038757	2768	-0.0044	0.0014	0.001831	0.390876	-----	0
cg21179618	9	139424642	2772	-0.0031	0.001	0.001832	0.390887	-----	0.3
cg24511008	4	90418810	2770	0.0019	0.0006	0.001834	0.390909	+++-+	49.6
cg17178900	1	205818956	2728	0.0211	0.0068	0.001834	0.390909	-++++	0
cg22274829	4	82393723	2746	-0.0051	0.0016	0.001835	0.39092	-----	46.7
cg16971515	8	141568960	2325	-0.002	0.0006	0.001836	0.390931	---?+	0
cg23998052	19	33669057	2769	-0.0045	0.0014	0.001838	0.390953	-----	0
cg14895298	20	61867178	2771	-0.0066	0.0021	0.001838	0.390953	-----	0
cg05977671	15	39037809	2760	0.0017	0.0005	0.001839	0.390964	++--+	25.6
cg10252897	17	38275458	2773	-0.0022	0.0007	0.001842	0.391199	-----	47.8
cg17477578	8	129552914	2756	-0.0044	0.0014	0.001842	0.391199	---+-	43.8
cg01556611	17	5372317	2766	0.0006	0.0002	0.001843	0.391209	+-+++	0
cg16516980	11	1535048	2770	-0.0017	0.0006	0.001846	0.391645	----+	23.8
cg10832076	12	21418929	2772	-0.0074	0.0024	0.001847	0.391655	+---+	29.6
cg12109797	8	86414553	2762	-0.0022	0.0007	0.001854	0.392937	----+	21.5
cg08424770	6	30309146	2767	-0.0014	0.0005	0.001855	0.392947	+----	33.2
cg14915787	3	106959583	2749	-0.001	0.0003	0.001857	0.393169	-++--	47
cg15705813	2	70297499	2737	-0.004	0.0013	0.001869	0.393667	---+-	73.5
cg09038267	10	104524861	2774	-0.0019	0.0006	0.00187	0.393667	-----	67.2
cg01619562	14	93500118	2769	-0.0032	0.001	0.00188	0.393667	--+--	66.8
cg01113084	7	158649018	2762	0.0013	0.0004	0.00187	0.393667	+-+-+	65
cg24688946	1	225634976	2769	-0.0034	0.0011	0.001883	0.393667	-----	63.7
cg08546335	16	1877338	2700	0.0002	0.0001	0.001868	0.393667	++-++	50.1
cg04061506	2	48137261	2772	-0.0043	0.0014	0.00188	0.393667	---+-	48.5
cg14292870	12	6887543	2747	-0.0049	0.0016	0.001888	0.393667	-----	37.1
cg15584070	2	129439854	2768	0.0028	0.0009	0.001886	0.393667	+++++	36.2
cg14244674	9	140148456	2771	0.002	0.0006	0.001866	0.393667	++++-	33.1
cg06024215	17	75210996	2775	-0.0032	0.001	0.001887	0.393667	-----	32.6
cg08652722	6	30542193	2765	-0.002	0.0007	0.001868	0.393667	-----	26.1
cg10492716	10	1155296	2774	-0.0016	0.0005	0.001863	0.393667	---+-	21.5
cg21151570	3	73006205	2759	0.0016	0.0005	0.001884	0.393667	+++++	19.1
cg14849855	1	67807960	2775	-0.0034	0.0011	0.001873	0.393667	--+--	6
cg14153511	20	45034743	2756	-0.0004	0.0001	0.001888	0.393667	--+--	3.6
cg18119407	2	201980504	2768	0.0031	0.001	0.001881	0.393667	+++++	0.6
cg16807687	10	85974018	2764	0.0087	0.0028	0.001879	0.393667	+++++	0
cg02096172	6	6894163	2774	0.0139	0.0045	0.001865	0.393667	+++++	0
cg07186707	19	39616465	2757	0.0005	0.0002	0.001873	0.393667	++-++	0
cg07823827	1	42503768	2748	-0.0027	0.0009	0.001878	0.393667	-----	0
cg25210796	1	65089808	2771	0.0031	0.001	0.001863	0.393667	++-++	0
cg10205045	15	69087809	2768	-0.0037	0.0012	0.001878	0.393667	-----	0
cg03963219	2	84709147	2770	-0.003	0.001	0.001886	0.393667	-----	0
cg08371947	4	8477793	2760	-0.0028	0.0009	0.001888	0.393667	-----	0
cg05516821	3	186358472	2762	-0.0036	0.0012	0.001883	0.393667	----+	0
cg04755674	19	14142047	2760	-0.0054	0.0018	0.001888	0.393667	-----	0
cg27161523	12	51591966	2770	-0.0017	0.0005	0.001884	0.393667	-----	0
cg26318872	14	104158729	2767	0.002	0.0006	0.001865	0.393667	+++++	0
cg22162097	1	94431058	2749	0.0027	0.0009	0.001882	0.393667	+++++	0
cg06621691	7	4175814	2766	-0.0062	0.002	0.001889	0.393676	-----	68.2
cg13468772	3	73578439	2761	0.0012	0.0004	0.00189	0.393685	++-++	25.6
cg24016626	11	119242685	2773	-0.0037	0.0012	0.001892	0.393903	-----	0
cg20057782	10	28238789	2773	0.0037	0.0012	0.001893	0.393912	+++++	0
cg01912455	22	24128528	2770	-0.0018	0.0006	0.001894	0.393921	--+--	38.4
cg23051926	3	105466016	2663	-0.0065	0.0021	0.001896	0.39394	----+	22.4
cg07893916	2	203155462	2774	-0.0027	0.0009	0.001896	0.39394	+----	0
cg08998501	19	52511778	2764	-0.0008	0.0003	0.0019	0.394572	-----	0
cg15530554	19	2783156	2774	0.0005	0.0002	0.001901	0.394581	+++++	0
cg09654861	16	70802516	2329	-0.0021	0.0007	0.001906	0.395022	---?-	0
cg06369879	20	18473888	2775	-0.0039	0.0012	0.001906	0.395022	-----	0
cg03217115	2	118942841	2774	0.0052	0.0017	0.001906	0.395022	+++++	0
cg07791476	4	8456156	2755	0.0025	0.0008	0.001908	0.395039	+++++	59.4
cg20157666	17	1937499	2773	-0.0028	0.0009	0.001908	0.395039	-----	22.6
cg17207266	2	25562957	2769	-0.0021	0.0007	0.001909	0.395048	-----	67.6
cg06584662	3	10362768	2771	0.001	0.0003	0.001915	0.396091	+++++	48
cg25974380	14	105973925	2772	-0.0043	0.0014	0.001916	0.396099	-----	0
cg08815403	4	88244142	2767	0.0026	0.0008	0.001918	0.396314	+++++	26.3
cg07652628	12	53343514	2768	0.0065	0.0021	0.001919	0.396322	+++++	73.2
cg06791867	11	44880944	2771	0.0027	0.0009	0.001921	0.396536	+++++	0
cg27199697	17	48067475	2771	0.0095	0.0031	0.001924	0.396559	-+++-	23.6
[truncated: 410,227+ more rows]

## Sheet: ESM Table 2
Full summary statistics from the leptin EWAS meta-analysis at all tested CpGs
ProbeID	Chr	Position	N	Beta	SE	Nominal p value	pFDR	Direction	I2
cg06500161	21	43656587	3644	0.0071	0.0006	4.976e-32	2.0222e-26	+++++	0
cg00574958	11	68607622	3638	-0.004	0.0004	6.616e-27	1.34434e-21	-----	42
cg14476101	1	120255992	3612	-0.0117	0.0012	8.894e-23	1.20481e-17	-----	31.7
cg17501210	6	166970252	3644	-0.0078	0.0008	5.066e-22	5.14693e-17	-----	49.7
cg11024682	17	17730094	3644	0.0051	0.0006	1.408e-19	1.14439e-14	+++++	0
cg16246545	1	120255941	3638	-0.0085	0.001	1.407e-18	9.52985e-14	----+	23.3
cg03725309	1	109757585	3638	-0.0049	0.0006	1.294e-16	7.51241e-12	----+	33.5
cg06192883	15	52554171	3646	0.0057	0.0007	5.004e-15	2.54197e-10	+++++	0
cg17058475	11	68607737	3646	-0.0042	0.0005	1.128e-14	5.09342e-10	-----	47.5
cg26403843	5	158634085	3607	0.0103	0.0014	4.66e-14	1.82839e-09	++++-	62.8
cg06690548	4	139162808	3537	-0.0046	0.0006	4.949e-14	1.82839e-09	----+	56.4
cg17901584	1	55353706	3647	-0.0072	0.001	1.166e-13	3.94876e-09	-----	9.4
cg27243685	21	43642366	3636	0.0031	0.0004	1.936e-13	6.05208e-09	+++++	0
cg06559575	12	53490352	3643	-0.0043	0.0006	3.343e-13	9.70401e-09	-----	73.6
cg19750657	13	38935967	3643	0.0051	0.0007	1.337e-12	3.62229e-08	++++-	34.1
cg07573872	19	1126342	3631	-0.0051	0.0007	1.933e-12	4.9097e-08	-----	50.9
cg11376147	11	57261198	3644	-0.0026	0.0004	2.598e-12	6.2106e-08	----+	46.8
cg18120259	6	43894639	3642	-0.0047	0.0007	3.903e-12	8.81189e-08	----+	60.1
cg18181703	17	76354621	3643	-0.006	0.0009	4.496e-12	9.61647e-08	-----	15.8
cg07504977	10	102131012	3643	0.0064	0.0009	9.43e-12	1.91613e-07	+++++	0
cg23068772	7	30737061	3647	-0.005	0.0007	1.375e-11	2.66089e-07	-----	0
cg01243823	16	50732212	3646	-0.0067	0.001	1.507e-11	2.70161e-07	-----	34.2
cg10919522	14	74227441	3639	-0.0054	0.0008	1.529e-11	2.70161e-07	-----	0
cg02716826	9	33447032	3635	-0.0043	0.0007	8.114e-11	1.37394e-06	-----	0
cg12593793	1	156074135	3635	-0.0039	0.0006	1.256e-10	2.0417e-06	-----	57
cg22510074	7	71803123	3636	-0.005	0.0008	1.621e-10	2.53369e-06	---+-	63.6
cg15901722	5	175974973	3645	-0.0043	0.0007	2.288e-10	3.44378e-06	----+	20.5
cg18608055	19	1130866	3625	-0.0042	0.0007	3.151e-10	4.57334e-06	-----	0
cg00431050	10	103985730	3645	-0.0031	0.0005	4.525e-10	6.34109e-06	-----	0
cg08857797	17	40927699	3608	0.0051	0.0008	4.693e-10	6.35729e-06	+++++	14.9
cg10192877	21	43641690	3643	0.0018	0.0003	5.503e-10	7.21408e-06	++++-	0
cg08309687	21	35320596	3647	-0.0064	0.001	6.163e-10	7.82682e-06	-----	18.2
cg27115863	22	37921640	3642	-0.0051	0.0008	7.382e-10	9.09082e-06	-----	0
cg21429551	7	30635762	3646	-0.0099	0.0016	7.938e-10	9.48801e-06	-----	0
cg09469355	1	2161886	3648	-0.0042	0.0007	8.937e-10	1.03769e-05	-----	0
cg22304262	19	47287778	3628	-0.0042	0.0007	9.894e-10	1.1169e-05	----+	54
cg21766592	19	47288066	3645	-0.0034	0.0006	1.036e-09	1.13789e-05	-----	37.8
cg22103219	7	101934892	3645	-0.005	0.0008	1.205e-09	1.28868e-05	-----	20.6
cg10397932	1	2166155	3630	-0.0023	0.0004	1.427e-09	1.48697e-05	----+	40.8
cg13123009	6	31681882	3635	0.0033	0.0006	1.5e-09	1.52396e-05	+++++	53.6
cg03940776	6	158490013	3639	-0.0027	0.0004	2.412e-09	2.39076e-05	-----	0
cg18098839	3	167742700	3620	-0.0028	0.0005	3.205e-09	3.10114e-05	-----	0
cg06207201	16	50701535	3623	-0.0031	0.0005	3.524e-09	3.33051e-05	-----	0
cg11935041	5	150977390	3647	-0.0031	0.0005	4.239e-09	3.9152e-05	----+	0
cg07037944	15	64290807	3606	-0.0033	0.0006	4.685e-09	4.23097e-05	-----	0
cg07458272	19	34744396	3642	0.0037	0.0006	4.892e-09	4.32187e-05	+++++	0
cg06983052	1	90288099	3648	-0.0034	0.0006	5.678e-09	4.90954e-05	-----	0
cg03500056	16	8814507	3647	0.0042	0.0007	6.49e-09	5.49473e-05	+++++	0
cg23583501	14	85292067	3635	-0.002	0.0003	6.752e-09	5.59989e-05	-----	0
cg22534374	1	201511610	3641	-0.0057	0.001	7.504e-09	5.97951e-05	-----	0
cg10438589	4	14531493	3640	0.0048	0.0008	7.361e-09	5.97951e-05	+++++	0
cg09092525	20	58570133	3627	-0.0047	0.0008	8.926e-09	6.97584e-05	----+	33.3
cg17194270	22	39759992	3645	0.0054	0.0009	9.293e-09	7.12563e-05	++++-	0
cg26894079	11	122954435	3639	-0.0048	0.0008	9.714e-09	7.3105e-05	-----	20.7
cg07202479	1	159174162	3636	-0.0034	0.0006	1.025e-08	7.57363e-05	-----	10.3
cg05945608	6	42739639	3643	0.0037	0.0007	1.516e-08	0.000110016	+++++	0
cg11468085	11	67435577	3639	0.004	0.0007	1.555e-08	0.000110866	+++-+	48.2
cg09777883	11	112093696	3645	0.0035	0.0006	1.74e-08	0.000121917	+++++	4.6
cg06164260	3	187454439	3198	-0.0027	0.0005	1.785e-08	0.00012295	---?-	0
cg00826902	1	3563954	3644	0.0039	0.0007	2.192e-08	0.000148468	+++++	64.7
cg01101459	1	234871477	3645	0.004	0.0007	2.668e-08	0.000177746	+++++	24.4
cg06012428	6	157477204	3645	-0.0032	0.0006	2.851e-08	0.000181034	----+	0
cg20793665	2	232549224	3636	0.0039	0.0007	2.768e-08	0.000181034	+++++	0
cg09613192	2	181388538	3524	0.0054	0.001	2.818e-08	0.000181034	++++?	0
cg26253134	2	70751721	3639	-0.0025	0.0005	3.058e-08	0.000188294	----+	26
cg09664445	17	2612406	3644	0.0026	0.0005	3.023e-08	0.000188294	+++++	0
cg00534468	16	81579629	3632	0.0034	0.0006	3.351e-08	0.000203256	+++++	9.7
cg22650271	22	39760165	3645	0.0026	0.0005	3.513e-08	0.000205427	++++-	55.1
cg15721584	3	181326755	3606	0.0076	0.0014	3.589e-08	0.000205427	+++++	24
cg08342194	6	31683075	3621	0.0039	0.0007	3.471e-08	0.000205427	+++++	0
cg02079413	11	2986505	3642	0.0034	0.0006	3.556e-08	0.000205427	+++++	0
cg18513344	3	195531298	3635	-0.0027	0.0005	3.716e-08	0.000209742	-----	0
cg26663590	16	28959310	3636	0.0044	0.0008	4.077e-08	0.000226966	+++++	0
cg07094298	4	2748026	3205	-0.007	0.0013	4.263e-08	0.000234114	---?-	0
cg03572859	8	22409634	3633	-0.0024	0.0004	4.39e-08	0.000237874	-----	0
cg03699843	16	50701064	3640	-0.0026	0.0005	4.544e-08	0.000242978	-----	67.7
cg15428620	10	102792835	3204	-0.0029	0.0005	4.688e-08	0.000247423	---?-	0
cg13222915	1	184598594	3644	-0.0031	0.0006	5.27e-08	0.000274574	-----	0
cg16815882	1	35908609	3645	0.0028	0.0005	5.451e-08	0.000280409	+++++	41.6
cg11827101	2	8468422	3593	-0.0025	0.0005	5.627e-08	0.000285845	-----	55.4
cg20496314	22	39759864	3203	0.0043	0.0008	6.286e-08	0.000315379	+++?+	0
cg17178175	2	178109973	3638	-0.0044	0.0008	6.649e-08	0.000329523	-----	0
cg03179542	7	2647333	3636	-0.0028	0.0005	6.863e-08	0.000331327	-----	66.8
cg09831562	3	181327125	3628	0.0044	0.0008	6.93e-08	0.000331327	++++-	64.9
cg06397161	22	39760059	3206	0.0046	0.0008	6.909e-08	0.000331327	+++?-	0
cg25230327	8	82042993	3644	-0.0038	0.0007	7.13e-08	0.000336926	-----	0
cg05845030	12	91573247	3642	-0.0035	0.0007	7.252e-08	0.000338752	-----	25.1
cg16655795	19	42897238	3540	0.0027	0.0005	7.872e-08	0.000363534	++++?	0
cg19202384	17	79894511	3633	-0.0032	0.0006	8.397e-08	0.000383422	-----	49.3
cg01597398	17	40250727	3642	-0.0031	0.0006	9.077e-08	0.000409867	-----	0
cg06560379	6	44231305	3642	-0.0018	0.0003	9.873e-08	0.000440911	-----	0
cg00441709	17	2528280	3632	0.0052	0.001	1.035e-07	0.000442751	++++-	62.7
cg03318904	22	39801522	3644	0.0032	0.0006	1.023e-07	0.000442751	+++++	0
cg21139312	17	55663225	3199	0.0018	0.0003	1.014e-07	0.000442751	+++?-	0
cg00144180	2	240294362	3143	0.0036	0.0007	1.026e-07	0.000442751	+++?-	0
cg10636246	1	159046973	3595	-0.0048	0.0009	1.077e-07	0.000455919	----+	0
cg26955383	10	105218660	3622	0.0033	0.0006	1.141e-07	0.000478032	+++++	23.3
cg01869896	1	40420299	3643	-0.0029	0.0005	1.367e-07	0.000566873	----+	0
cg24687805	15	55513621	3548	0.0024	0.0004	1.389e-07	0.000569759	++++?	24
cg17260706	11	118782879	3640	-0.0025	0.0005	1.402e-07	0.000569759	-----	0
cg14237301	16	28506477	3617	0.0033	0.0006	1.579e-07	0.000635336	+++++	0
cg17971578	1	36852463	3584	-0.0031	0.0006	1.618e-07	0.000638387	-----	54.4
cg04465154	8	9045558	3640	-0.0041	0.0008	1.612e-07	0.000638387	----+	0
cg17782974	10	104406990	3640	0.0054	0.001	1.729e-07	0.000674607	++++-	0
cg21322248	15	77289047	3641	-0.0014	0.0003	1.743e-07	0.000674607	-----	0
cg25217710	1	156609523	3648	0.0023	0.0004	1.771e-07	0.000678978	+++++	0
cg11183227	15	91455407	3639	0.0035	0.0007	1.973e-07	0.000749353	+++++	0
cg18763911	19	15561037	3645	-0.0032	0.0006	2.056e-07	0.000760688	----+	59
cg15512289	1	97026071	3631	0.0058	0.0011	2.059e-07	0.000760688	+++++	1.2
cg03327570	2	145304883	3643	-0.0031	0.0006	2.054e-07	0.000760688	----+	0
cg12142865	12	112211993	3202	-0.0029	0.0006	2.156e-07	0.000782301	---?-	0
cg18307303	5	158757456	3646	0.0025	0.0005	2.151e-07	0.000782301	+++++	0
cg01413354	9	136017755	3647	-0.0074	0.0014	2.25e-07	0.000809184	-----	0
cg05779272	9	33168018	3635	0.0021	0.0004	2.32e-07	0.000827039	++++-	0
ch.1.839062R	1	25282539	3642	-0.0016	0.0003	2.619e-07	0.000923486	-----	0
cg06946797	16	11422409	3638	-0.0046	0.0009	2.636e-07	0.000923486	-----	0
cg25607249	19	47288039	3637	-0.0026	0.0005	2.684e-07	0.000932266	-----	31.3
cg06375292	17	47786311	3646	-0.0023	0.0004	2.715e-07	0.000935041	-----	0
cg06547285	12	47630263	3643	-0.0025	0.0005	2.846e-07	0.000971921	-----	77.2
cg05095590	7	2139259	3521	0.0066	0.0013	2.956e-07	0.00100107	+++++	0
cg08305942	16	79692354	3643	-0.003	0.0006	2.982e-07	0.00100153	-----	0
cg15357118	2	128927972	3642	0.0034	0.0007	3.268e-07	0.00108859	+++++	0
cg11650298	13	44690989	3634	-0.0022	0.0004	3.373e-07	0.00111331	-----	0
cg17680767	5	73623208	3632	-0.0038	0.0007	3.397e-07	0.00111331	-----	0
cg19016694	17	80821826	3645	-0.003	0.0006	3.471e-07	0.00112846	-----	1.1
cg20248822	1	19922867	3643	-0.0029	0.0006	3.504e-07	0.00113015	-----	0
cg12992827	3	101901234	3646	-0.0047	0.0009	3.8e-07	0.00121597	-----	0
cg15564619	1	2163437	3641	-0.0045	0.0009	3.906e-07	0.00124012	----+	0
cg17287155	5	393347	3642	0.0024	0.0005	3.94e-07	0.00124122	+++++	11.2
cg03433986	11	62477624	3642	-0.003	0.0006	4.033e-07	0.00126075	-----	0
cg01881899	21	43652704	3617	0.002	0.0004	4.154e-07	0.00128866	++++-	25.5
cg08352115	17	66356057	3647	0.0033	0.0007	4.426e-07	0.00136264	+++++	38
cg21535931	8	145029603	3645	-0.0059	0.0012	4.672e-07	0.00140641	---+-	46.9
cg08698943	10	3509758	3636	-0.0043	0.0009	4.669e-07	0.00140641	--+-+	46
cg04610187	17	76360794	3646	-0.005	0.001	4.65e-07	0.00140641	----+	18.7
cg14418857	7	121120431	3131	0.0054	0.0011	4.855e-07	0.00145075	+++?-	0
cg03068497	7	30635838	3644	-0.0078	0.0015	5.013e-07	0.00148703	-----	0
cg03337218	10	25189866	3643	0.005	0.001	5.201e-07	0.00153162	+++++	17.2
cg11554335	11	57336941	3646	-0.0026	0.0005	5.262e-07	0.00153843	----+	7.7
cg14162417	1	226315857	3641	-0.0034	0.0007	5.375e-07	0.00156025	-----	50.5
cg12269535	6	43142014	3641	-0.0034	0.0007	5.57e-07	0.00160538	-----	0
cg25653947	8	144443217	3638	0.0022	0.0004	6.311e-07	0.00180615	++++-	58.4
cg03957124	6	37016869	3639	-0.0029	0.0006	6.577e-07	0.00186911	--+--	0
cg06567920	4	129582864	3636	-0.003	0.0006	6.733e-07	0.00187078	----+	47
cg07960624	8	119208486	3645	-0.0057	0.0011	6.767e-07	0.00187078	----+	10.2
cg13139542	2	8242815	3518	0.0024	0.0005	6.718e-07	0.00187078	++++?	0
cg02424715	14	75893680	3644	-0.0029	0.0006	6.741e-07	0.00187078	-----	0
cg18824549	17	47807591	3643	-0.0036	0.0007	6.904e-07	0.00189308	----+	64.6
cg01059398	3	172235808	3647	-0.004	0.0008	7.034e-07	0.00189308	--+--	42.7
cg08423142	15	59588622	3639	-0.0017	0.0004	7.024e-07	0.00189308	-----	0
cg03433699	17	6916926	3632	-0.0016	0.0003	6.972e-07	0.00189308	-----	0
cg02119938	15	78505051	3613	-0.0023	0.0005	7.116e-07	0.00190255	-----	0
cg13059136	11	2986541	3640	0.0038	0.0008	7.292e-07	0.00192587	++-++	0
cg04011474	2	28904455	3641	-0.0028	0.0006	7.298e-07	0.00192587	----+	0
cg08666707	6	41456441	3629	-0.0023	0.0005	7.459e-07	0.00195565	-----	0
cg26712428	10	105218771	3633	0.0031	0.0006	7.669e-07	0.00199414	+++++	39.6
cg17215278	1	117114263	3642	-0.0031	0.0006	7.708e-07	0.00199414	----+	1.4
cg24045875	20	61425320	3634	-0.0019	0.0004	7.753e-07	0.00199414	-----	0
cg17942763	1	2163472	3636	-0.0027	0.0005	7.906e-07	0.0020207	----+	0
cg16936953	17	57915665	3641	-0.0062	0.0013	7.996e-07	0.00203093	-----	0
cg06876354	2	121020189	3543	0.0023	0.0005	8.144e-07	0.00205568	++++?	0
cg02741985	17	80059408	3625	0.0024	0.0005	8.255e-07	0.00207083	++++-	0
cg18149207	1	151805634	3633	0.0023	0.0005	8.643e-07	0.00215486	+++++	0
cg23866916	19	1155738	3644	-0.0022	0.0005	8.697e-07	0.00215511	-----	20.4
cg00295485	2	106755721	3645	0.0044	0.0009	8.931e-07	0.00219968	+++++	39.6
cg02618071	17	42406184	3644	0.002	0.0004	9.028e-07	0.00221017	++-++	25.2
cg04988978	17	56359578	3644	-0.0024	0.0005	9.122e-07	0.00221981	----+	5.1
cg01979157	1	2161013	3197	-0.0028	0.0006	9.196e-07	0.0022245	---?+	27.7
cg22590032	5	180050565	3639	0.0019	0.0004	9.453e-07	0.00227314	+++++	0
cg19420720	17	79816504	3641	0.0031	0.0006	9.65e-07	0.00230686	+++++	0
cg05232694	20	48809539	3429	-0.0068	0.0014	9.833e-07	0.00233686	----+	46.3
cg02417857	3	181326706	3609	0.0056	0.0011	1.003e-06	0.00236982	++++-	62
cg04161365	17	27230393	3643	-0.0025	0.0005	1.021e-06	0.00238696	-----	0
cg20038477	3	128754632	3640	-0.0032	0.0006	1.022e-06	0.00238696	-----	0
cg20494738	12	124985889	3632	0.0019	0.0004	1.094e-06	0.00254052	+++++	18.1
cg08726900	16	89550474	3532	-0.0056	0.0011	1.126e-06	0.0025422	-----	74.7
cg27563121	15	52405647	3639	-0.0027	0.0006	1.109e-06	0.0025422	----+	67.8
cg27471246	21	39776434	3633	-0.0031	0.0006	1.117e-06	0.0025422	----+	61.3
cg10189661	6	31683120	3643	0.0038	0.0008	1.108e-06	0.0025422	+++++	0
cg25616160	17	39655863	3642	0.0014	0.0003	1.124e-06	0.0025422	+++++	0
cg00133624	12	3756130	3612	-0.0049	0.001	1.14e-06	0.00254552	---+-	52.3
cg01511901	13	31004719	3196	-0.0033	0.0007	1.137e-06	0.00254552	---?-	34
cg21113318	14	92983645	3633	0.0025	0.0005	1.149e-06	0.0025516	+++++	0
cg10922280	16	68034227	3634	0.0026	0.0005	1.166e-06	0.00257528	++++-	42.1
cg14920061	8	129326392	3634	0.0028	0.0006	1.173e-06	0.00257673	+++++	25.1
cg22488164	12	14716910	3626	0.0034	0.0007	1.189e-06	0.00259784	+++++	0
cg00277397	7	71800412	3645	-0.0032	0.0007	1.208e-06	0.00262524	-----	0
cg17338544	11	44559989	3647	-0.0034	0.0007	1.217e-06	0.00263073	-----	0
cg04577162	7	73667397	3644	0.0029	0.0006	1.257e-06	0.00270282	+++++	13.9
cg12555233	15	91455366	3198	0.0025	0.0005	1.299e-06	0.00277842	+++?+	0
cg10717869	1	205780912	3635	0.0023	0.0005	1.328e-06	0.00282558	+++++	0
cg25178683	17	76976267	3641	0.0036	0.0008	1.346e-06	0.00284896	++++-	52.3
cg00094412	6	29592854	3631	-0.0033	0.0007	1.37e-06	0.00288474	-----	0
cg00921350	16	50701499	3637	-0.0028	0.0006	1.393e-06	0.00291805	-----	0
cg18837713	12	77159365	3642	0.003	0.0006	1.465e-06	0.00303963	+++++	0
cg26470501	19	45252955	3644	-0.0032	0.0007	1.466e-06	0.00303963	-----	0
cg00472758	16	2552820	3642	0.0029	0.0006	1.483e-06	0.00305927	++++-	0
cg18722504	5	139712966	3644	-0.002	0.0004	1.629e-06	0.00334348	----+	0
cg11793449	17	76313872	3641	-0.0023	0.0005	1.719e-06	0.00349292	-----	47.8
cg04162032	1	248902767	3641	0.0026	0.0005	1.713e-06	0.00349292	++++-	0
cg20014412	1	25381898	3644	0.0024	0.0005	1.78e-06	0.00359888	+++++	5.6
cg08761535	16	75079000	3627	-0.0022	0.0005	1.896e-06	0.00381443	-----	40
cg10601624	12	6404377	3629	-0.0022	0.0005	1.985e-06	0.00389783	-----	42.1
cg24199463	13	113407479	3646	0.0018	0.0004	1.976e-06	0.00389783	++++-	0
cg25817701	7	2140143	3634	0.0036	0.0008	1.99e-06	0.00389783	+++++	0
cg24590708	15	52554357	3539	0.0055	0.0012	1.951e-06	0.00389783	++++?	0
cg16466652	19	6271960	3648	0.0024	0.0005	1.962e-06	0.00389783	+++++	0
cg23629393	14	47908980	3639	-0.002	0.0004	1.995e-06	0.00389783	-----	0
cg09826895	1	111744309	3648	0.0032	0.0007	2.019e-06	0.00390908	+++++	38.2
cg05316065	8	130799007	3647	-0.0028	0.0006	2.02e-06	0.00390908	-----	0
ch.2.30415474F	2	30561970	3639	-0.0014	0.0003	2.05e-06	0.00394834	-----	0
cg27049094	2	75067716	3645	0.0049	0.001	2.1e-06	0.00402556	++++-	0
cg21120249	9	139921971	3645	-0.0032	0.0007	2.137e-06	0.00407726	-----	48.3
cg06635133	16	17528276	3645	-0.0024	0.0005	2.196e-06	0.00415652	----+	25.7
cg02725453	22	50249174	3647	0.0022	0.0005	2.199e-06	0.00415652	+++++	0
cg05579598	16	88989069	3647	-0.0035	0.0007	2.263e-06	0.00423994	-----	0.7
cg10874111	7	158799748	3622	-0.002	0.0004	2.264e-06	0.00423994	----+	0
cg09694782	2	97408799	3546	-0.0028	0.0006	2.432e-06	0.00453367	--+-?	36
cg19589396	8	103937374	3606	-0.0037	0.0008	2.48e-06	0.00460204	-----	0
cg17375396	11	67202808	3644	0.0034	0.0007	2.514e-06	0.00464393	+++++	0
cg07814318	15	31624584	3628	0.0036	0.0008	2.749e-06	0.00505505	+++++	60.1
cg19494588	5	146195103	3591	-0.0064	0.0014	2.775e-06	0.0050571	-----	48.7
cg12133952	1	44497352	3641	-0.0018	0.0004	2.769e-06	0.0050571	----+	37.6
cg01242348	14	23586886	3639	0.002	0.0004	2.893e-06	0.00522527	+++++	42.8
cg10437839	11	64701910	3630	0.003	0.0006	2.886e-06	0.00522527	+++++	29.1
ch.6.33611621F	6	33503643	3549	-0.0013	0.0003	2.942e-06	0.00529026	-----	24.8
cg12484113	1	27898757	3181	0.0029	0.0006	3.064e-06	0.00547022	+++?+	52.3
cg00695799	6	149803087	3646	-0.0029	0.0006	3.069e-06	0.00547022	----+	38.3
cg24568579	12	111841024	3645	-0.0023	0.0005	3.233e-06	0.00571243	----+	40
cg07008193	11	46318527	3646	0.0028	0.0006	3.222e-06	0.00571243	++++-	0
cg11969813	17	79816559	3634	0.0038	0.0008	3.254e-06	0.00572465	+++++	0.4
cg12806663	4	182230157	3641	-0.0025	0.0005	3.295e-06	0.00577179	-----	29.5
cg19638572	1	206733139	3647	0.0032	0.0007	3.36e-06	0.00586039	++++-	45.9
cg09038267	10	104524861	3644	0.0015	0.0003	3.399e-06	0.00587637	+++++	39.7
cg16611584	17	19809078	3640	0.0073	0.0016	3.427e-06	0.00587637	++++-	0
cg09152259	2	128156114	3641	-0.0048	0.001	3.385e-06	0.00587637	-----	0
cg24843003	19	1409547	3642	0.0027	0.0006	3.427e-06	0.00587637	++++-	0
cg02735762	9	135280262	3634	-0.0019	0.0004	3.442e-06	0.00587729	-----	0
cg25414605	11	67182672	3646	-0.0024	0.0005	3.468e-06	0.00589691	----+	0
cg24531955	8	23154691	3646	-0.0035	0.0008	3.498e-06	0.00592313	-----	46.7
cg17822325	1	31896462	3646	0.004	0.0009	3.513e-06	0.00592385	+++++	0
cg10160612	16	30751899	3645	-0.0023	0.0005	3.589e-06	0.006027	----+	0
cg13134297	7	30737556	3644	-0.0031	0.0007	3.642e-06	0.00607586	-----	23.9
cg18194850	3	67699305	3644	0.004	0.0009	3.648e-06	0.00607586	+++++	0
cg21912162	5	71447818	3616	0.0042	0.0009	3.704e-06	0.00612711	+++++	0
cg12054453	17	57915717	3639	-0.0069	0.0015	3.719e-06	0.00612711	-----	0
cg24469729	7	27160520	3640	0.0029	0.0006	3.724e-06	0.00612711	++++-	0
cg00701951	10	124228478	3641	-0.0048	0.001	3.944e-06	0.00643696	-----	67.9
cg23594693	6	41703970	3640	-0.0029	0.0006	3.931e-06	0.00643696	-----	0
cg02329670	17	6921400	3626	-0.0023	0.0005	3.96e-06	0.00643722	-----	0
cg27061485	16	88989387	3638	-0.0028	0.0006	4.039e-06	0.00651348	-----	0
cg24678869	1	153919638	3642	0.0018	0.0004	4.055e-06	0.00651348	++++-	0
cg07558761	16	87866696	3644	0.003	0.0007	4.043e-06	0.00651348	+++++	0
cg16261619	7	50132977	3642	-0.0016	0.0004	4.148e-06	0.0065959	-----	0
cg20283107	8	124788969	3637	-0.0032	0.0007	4.15e-06	0.0065959	----+	0
cg09286468	6	31683051	3627	0.0038	0.0008	4.155e-06	0.0065959	+++++	0
cg26002437	10	45473231	3635	-0.0015	0.0003	4.206e-06	0.00662306	-----	60
cg17066943	6	34192320	3644	-0.0016	0.0003	4.211e-06	0.00662306	-----	37.2
cg19821297	19	12890029	3642	-0.0038	0.0008	4.221e-06	0.00662306	-----	0
cg02976843	17	2843257	3638	0.0027	0.0006	4.314e-06	0.00674295	+++++	0
cg04858631	10	74035570	3639	0.0049	0.0011	4.351e-06	0.00674887	+++++	11.9
cg16983541	3	52231347	3640	-0.002	0.0004	4.336e-06	0.00674887	----+	6.6
cg21232015	12	133424221	3639	0.0017	0.0004	4.555e-06	0.00703843	++++-	0
cg25376491	5	179192524	3643	-0.0026	0.0006	4.639e-06	0.00714107	-----	0
cg25250013	19	11302225	3645	-0.0029	0.0006	4.677e-06	0.0071724	-----	0
cg14264316	9	134280803	3543	0.0037	0.0008	4.715e-06	0.0071826	++++?	23.5
cg16463452	13	29195249	3643	-0.0034	0.0007	4.719e-06	0.0071826	-----	0
cg10508317	17	76355146	3644	-0.0026	0.0006	4.785e-06	0.00725588	----+	0
cg11039729	10	35668325	3646	0.0021	0.0005	4.96e-06	0.00749329	++++-	35.7
cg06961160	21	35900255	3616	-0.0013	0.0003	5.01e-06	0.00751597	-----	58.9
cg11588197	11	128391494	3311	-0.0049	0.0011	5.012e-06	0.00751597	---+-	0
cg16313758	7	2647039	3641	-0.0035	0.0008	5.073e-06	0.00757947	-----	57.9
cg07021906	16	87866833	3644	0.0037	0.0008	5.092e-06	0.00757999	+++++	0
cg20907614	8	29914963	3600	-0.0051	0.0011	5.189e-06	0.0076962	----+	74.1
cg00583068	1	224972796	3600	0.0047	0.001	5.268e-06	0.00778495	+++++	0
cg06819296	8	10982668	3641	-0.0029	0.0006	5.334e-06	0.00783584	-----	0
cg23684449	16	46919194	3641	-0.0026	0.0006	5.341e-06	0.00783584	----+	0
cg07737182	1	244891843	3637	-0.0028	0.0006	5.41e-06	0.00789267	----+	33
cg25392060	8	142297121	3642	0.0029	0.0006	5.438e-06	0.00789267	+++++	0
ch.13.39564907R	13	40666907	3611	-0.0013	0.0003	5.425e-06	0.00789267	-----	0
cg10927968	11	1807333	3636	0.0038	0.0008	5.5e-06	0.00795425	+++++	21.3
cg25368647	5	176736591	3644	-0.004	0.0009	5.539e-06	0.00798225	-----	0
cg03746015	16	11141000	3631	-0.005	0.0011	5.791e-06	0.00831592	-----	0
cg08884752	1	2162001	3641	-0.0028	0.0006	5.826e-06	0.00833672	--+-+	0
cg13585930	10	72027357	3645	-0.0034	0.0007	5.863e-06	0.00836023	-----	0
cg04890607	12	66262214	3616	-0.0044	0.001	5.926e-06	0.00842051	-----	44.7
cg13072943	6	167011311	3646	-0.0038	0.0008	6.08e-06	0.00860924	----+	0
cg18062721	3	11643427	3642	0.005	0.0011	6.111e-06	0.00862309	+++++	46.2
cg16173847	18	77565614	3638	0.0037	0.0008	6.161e-06	0.00866356	+++++	0
cg26262157	10	6214079	3645	-0.004	0.0009	6.332e-06	0.00887332	----+	11.2
cg05155595	2	70008161	3643	0.0029	0.0007	6.519e-06	0.00910397	+++++	0
cg00680014	2	113243553	3635	0.0012	0.0003	6.639e-06	0.00923981	+++++	0
cg01048810	1	45142815	3636	-0.0019	0.0004	7.06e-06	0.0097922	-----	0.5
cg21163717	8	21769903	3641	-0.0023	0.0005	7.122e-06	0.00984459	--+--	15.2
cg09213175	16	87802541	3644	0.0027	0.0006	7.174e-06	0.00988285	+++++	34.7
cg14208102	3	48507165	3204	-0.0022	0.0005	7.457e-06	0.010238	---?+	0
cg24217948	18	42261980	3641	-0.0044	0.001	7.515e-06	0.0102829	----+	42.4
cg04927537	17	76976091	3647	0.0045	0.001	7.552e-06	0.0102988	+++++	56.2
cg00050984	2	210288967	3636	0.0005	0.0001	7.605e-06	0.010321	++-++	37.4
cg00741986	4	2748332	3645	-0.0029	0.0006	7.619e-06	0.010321	-----	0
cg25338563	8	103669495	3637	-0.002	0.0004	7.649e-06	0.0103272	----+	0
cg17332198	12	58209913	3642	-0.0023	0.0005	7.72e-06	0.0103885	-----	0
cg16846518	3	128062608	3645	-0.003	0.0007	7.842e-06	0.0105179	-----	8.6
cg17088014	8	134066590	3604	-0.0027	0.0006	8.005e-06	0.0107012	-----	0
cg00934987	17	56605468	3185	-0.0027	0.0006	8.037e-06	0.0107087	---?+	20.4
cg16545079	17	8055888	3643	-0.0014	0.0003	8.193e-06	0.0108809	----+	36.8
cg00851028	1	234905772	3644	0.0022	0.0005	8.33e-06	0.0109936	+++++	0
cg03881294	2	11884333	3070	-0.0025	0.0006	8.332e-06	0.0109936	---??	0
cg27232482	1	159174001	3201	-0.0025	0.0006	8.392e-06	0.011037	---?-	0
cg06710464	17	79047695	3647	0.0027	0.0006	8.437e-06	0.0110604	++++-	0
cg08548559	22	31686097	3628	-0.0047	0.0011	8.903e-06	0.0116337	-----	0
cg14341254	9	136499189	3104	0.0044	0.001	8.941e-06	0.0116459	+++??	47.8
cg27411220	10	54073642	3634	0.0017	0.0004	9.271e-06	0.0120372	+++++	0
cg06489037	3	107706245	3643	-0.0039	0.0009	9.315e-06	0.0120558	-----	28.5
cg02650017	17	47301614	3636	-0.0015	0.0003	9.871e-06	0.0126648	-----	29.2
cg16097041	1	154965544	3634	0.0025	0.0006	9.879e-06	0.0126648	++++-	0
cg08362785	22	40814878	3643	0.0023	0.0005	9.866e-06	0.0126648	+++++	0
cg05778424	17	55169508	3648	0.0027	0.0006	9.962e-06	0.0126911	+++++	0
cg24397007	2	28619094	3108	-0.0039	0.0009	9.948e-06	0.0126911	---??	0
cg25197194	3	128758787	3647	-0.0048	0.0011	1.003e-05	0.0127378	-----	0
cg17320136	5	10567905	3646	0.0022	0.0005	1.014e-05	0.0128354	+++++	0
cg18125510	14	100841768	3639	-0.0039	0.0009	1.017e-05	0.0128354	-----	0
cg09725874	1	27480106	3614	0.002	0.0005	1.043e-05	0.0130822	++++-	63.8
cg03066986	6	42752685	3642	0.0031	0.0007	1.042e-05	0.0130822	++++-	0
cg03252605	2	141662876	3471	-0.0021	0.0005	1.051e-05	0.013142	----?	0
cg16764781	3	189347820	3541	0.0065	0.0015	1.065e-05	0.0132356	++++-	47.8
cg13442606	11	3071269	3642	-0.0022	0.0005	1.063e-05	0.0132356	-----	0
cg15867698	14	69438267	3642	0.0019	0.0004	1.079e-05	0.0133652	+++++	57.4
cg27288091	16	85837390	3635	0.0016	0.0004	1.082e-05	0.0133652	+++++	0
cg05295703	2	102895712	3646	0.0022	0.0005	1.091e-05	0.0134072	++++-	0
cg21990144	2	201726666	3634	0.0028	0.0006	1.092e-05	0.0134072	+++++	0
cg08208133	11	113848161	3645	0.0035	0.0008	1.103e-05	0.0135015	+++++	0
cg20902758	6	30695962	3640	0.0029	0.0007	1.116e-05	0.0136196	++-+-	62.6
cg12477923	10	105365600	3643	-0.0034	0.0008	1.123e-05	0.013631	----+	3.5
cg10505630	5	151051214	3639	-0.0019	0.0004	1.127e-05	0.013631	-----	0
cg13691108	20	37433247	3642	0.0029	0.0007	1.127e-05	0.013631	++++-	0
cg23530239	6	167002977	3643	-0.0049	0.0011	1.136e-05	0.0136991	-----	48.2
cg12620005	1	51779655	3615	-0.0017	0.0004	1.153e-05	0.0138244	-----	48.9
cg05603985	1	2161049	3631	-0.0024	0.0005	1.157e-05	0.0138244	----+	35.7
cg21582325	12	121498343	3622	-0.0038	0.0009	1.158e-05	0.0138244	-----	35
cg23580000	16	50322156	3640	0.0028	0.0006	1.16e-05	0.0138244	++++-	0
cg00467296	11	4928760	3640	-0.0018	0.0004	1.233e-05	0.0146087	-----	0
cg05413285	2	151537993	3546	0.0028	0.0006	1.232e-05	0.0146087	++++?	0
cg19494100	6	18387313	3637	-0.002	0.0004	1.237e-05	0.0146135	----+	0
cg08051604	14	101309386	3646	0.0026	0.0006	1.258e-05	0.0148185	+++++	0
cg26836479	19	42706353	3543	-0.0017	0.0004	1.262e-05	0.0148227	----?	27.3
cg17467525	1	9686523	3637	-0.0039	0.0009	1.27e-05	0.0148736	-----	58.3
cg19090861	11	66085958	3639	0.0022	0.0005	1.293e-05	0.0150995	++-++	25.1
cg08529529	13	31309799	3637	-0.0021	0.0005	1.315e-05	0.0153035	-----	4.7
cg22132788	7	45002486	3131	-0.0045	0.001	1.318e-05	0.0153035	---?-	0
cg27108889	3	128292314	3623	-0.0026	0.0006	1.355e-05	0.0156883	-----	0
cg25782293	7	158221401	3646	0.0032	0.0007	1.384e-05	0.0159785	+++++	0
cg11202345	17	76976057	3643	0.0031	0.0007	1.417e-05	0.0162213	+++++	35
ch.2.207814544R	2	208106299	3612	-0.0013	0.0003	1.415e-05	0.0162213	-----	25.9
cg00138407	3	47386505	3645	0.0028	0.0006	1.417e-05	0.0162213	+++++	0
cg24896460	5	73188814	3638	-0.0032	0.0007	1.434e-05	0.0163239	-----	0
cg08400424	5	142357042	3643	-0.0021	0.0005	1.43e-05	0.0163239	----+	0
cg21167157	12	123326461	3624	0.0027	0.0006	1.454e-05	0.0165053	++++-	0
cg17147484	13	23508845	3592	-0.0012	0.0003	1.46e-05	0.0165273	-----	0
cg02556345	10	124181965	3648	-0.0034	0.0008	1.501e-05	0.0169442	-----	0
cg09284772	6	30709924	3625	-0.0012	0.0003	1.526e-05	0.0171787	----+	8.6
cg14020176	17	72764985	3643	0.0024	0.0006	1.538e-05	0.0172184	+++++	0
cg00244001	10	126336805	3643	-0.0017	0.0004	1.535e-05	0.0172184	----+	0
cg17984267	4	185928894	3639	-0.002	0.0005	1.56e-05	0.0174167	----+	28.3
cg15020801	17	46022809	3641	0.0028	0.0006	1.58e-05	0.0175917	++++-	46.7
cg21037180	8	82276987	3503	0.0053	0.0012	1.585e-05	0.0175991	+++++	22.2
cg26559804	11	128391271	3646	-0.0035	0.0008	1.638e-05	0.0180398	-----	0
cg15077637	17	42977401	3616	0.0012	0.0003	1.631e-05	0.0180398	++++-	0
cg00473597	19	6108131	3543	-0.0021	0.0005	1.634e-05	0.0180398	----?	0
cg18930267	12	132633146	3639	-0.0022	0.0005	1.644e-05	0.0180569	-----	0
cg08788930	8	142201685	3644	0.0026	0.0006	1.693e-05	0.018545	+++++	12
cg21932513	1	17751974	3643	0.0021	0.0005	1.703e-05	0.0185545	+++++	0
cg16755922	17	80536214	3636	0.0042	0.001	1.7e-05	0.0185545	+++++	0
cg16263152	1	183287819	3630	-0.0035	0.0008	1.742e-05	0.0189215	----+	11.8
cg09080114	12	6983111	3641	-0.0015	0.0003	1.746e-05	0.0189215	-----	0
cg20651995	2	69525471	3642	-0.0022	0.0005	1.768e-05	0.019109	-----	0
cg10045881	1	111770291	3643	-0.0027	0.0006	1.792e-05	0.0192659	-----	25.4
cg00672936	8	38832728	3647	-0.0042	0.001	1.792e-05	0.0192659	----+	0
cg22866430	1	12566378	3636	0.0019	0.0004	1.8e-05	0.0193008	+++-+	5.1
cg23510258	17	80840821	3637	0.0033	0.0008	1.84e-05	0.0196174	+++++	0
cg27395200	6	32942710	3640	0.0032	0.0007	1.843e-05	0.0196174	++++-	0
cg14477868	5	92938260	3623	0.002	0.0005	1.844e-05	0.0196174	+++++	0
cg00050692	2	25524877	3628	-0.0022	0.0005	1.855e-05	0.0196829	-----	0
cg02387843	4	9892887	3615	-0.0026	0.0006	1.863e-05	0.0197073	-----	0
cg00518276	11	106148020	3638	-0.0027	0.0006	1.867e-05	0.0197073	-----	0
cg03717755	6	16136539	3133	0.005	0.0012	1.872e-05	0.0197089	+++?+	20.6
cg05668853	17	27044169	3603	-0.0028	0.0007	1.892e-05	0.019868	-----	13.6
cg14649449	9	72660082	3641	-0.0026	0.0006	1.935e-05	0.0202671	----+	20.1
cg13844237	9	128284824	3613	-0.0026	0.0006	1.94e-05	0.0202673	-----	0
cg09093858	8	101117952	3638	-0.0016	0.0004	1.954e-05	0.0203612	-----	0
cg13081213	7	26714757	3631	-0.0028	0.0006	1.962e-05	0.0203923	--+--	9.4
cg18217136	20	36157651	3646	0.0017	0.0004	1.984e-05	0.020494	++++-	1.4
cg08287334	19	1854633	3619	0.0008	0.0002	1.997e-05	0.020494	+++++	0
cg17156491	2	43259508	3634	-0.004	0.0009	1.982e-05	0.020494	-----	0
cg01904393	12	51815083	3640	-0.0015	0.0003	1.987e-05	0.020494	----+	0
cg07136133	11	36422377	3645	-0.0026	0.0006	1.993e-05	0.020494	-----	0
cg15829728	20	31174419	3645	0.0027	0.0006	2.009e-05	0.0205652	++-+-	0
cg19134130	17	72830151	3628	0.0016	0.0004	2.03e-05	0.0207279	++++-	0
cg01317029	3	184063497	3646	0.0021	0.0005	2.043e-05	0.0208084	++++-	0
cg00398048	4	178364342	3644	-0.004	0.0009	2.059e-05	0.0208553	----+	0
cg13615963	6	167536521	3636	-0.0026	0.0006	2.063e-05	0.0208553	-----	0
cg08944236	16	53242355	3642	0.0026	0.0006	2.061e-05	0.0208553	+++++	0
cg15323828	1	226053673	3633	-0.0026	0.0006	2.075e-05	0.0209245	-----	0
cg25922329	8	128911766	3643	-0.0017	0.0004	2.103e-05	0.0211544	-----	0
cg20782117	7	95865631	3621	-0.0033	0.0008	2.125e-05	0.0213105	-----	30
cg00233633	7	29153560	3635	-0.0015	0.0003	2.129e-05	0.0213105	-----	0
cg00417304	11	45124456	3627	-0.0029	0.0007	2.147e-05	0.0214378	---+-	55.4
cg02341197	21	34185927	3205	0.0036	0.0008	2.165e-05	0.0215646	+++?+	0
cg12033822	20	44990591	3645	-0.0019	0.0004	2.173e-05	0.0215913	----+	0
cg23006040	4	188528319	3637	-0.0033	0.0008	2.18e-05	0.0216081	----+	11.3
cg10513161	3	183705727	3632	0.0016	0.0004	2.195e-05	0.0217038	++++-	0
cg27540367	19	41848134	3635	-0.0019	0.0005	2.221e-05	0.0218545	-----	0
cg25123427	3	39054994	3647	-0.0043	0.001	2.22e-05	0.0218545	-----	0
cg21650866	8	142297256	3643	0.0044	0.001	2.231e-05	0.0218569	+++-+	0
cg18530324	18	46064992	3642	-0.0028	0.0007	2.232e-05	0.0218569	----+	0
cg10825530	11	16023708	3609	0.0051	0.0012	2.307e-05	0.0225371	++++-	0
cg18739367	8	38330740	3639	-0.0019	0.0005	2.348e-05	0.0226845	-----	8.8
cg09554443	1	167487762	3645	-0.0036	0.0009	2.341e-05	0.0226845	-----	0
cg23919111	14	95983256	3647	-0.0018	0.0004	2.332e-05	0.0226845	-----	0
cg20523169	17	75880269	3638	0.0015	0.0004	2.35e-05	0.0226845	+++++	0
cg20313873	10	101436820	3631	0.0036	0.0009	2.339e-05	0.0226845	++++-	0
cg12085119	13	110431691	3647	0.0028	0.0007	2.397e-05	0.0230833	+++++	0
cg09823288	1	239552128	3629	-0.006	0.0014	2.41e-05	0.0231537	-----	69.8
cg09340403	6	138247491	3639	-0.0037	0.0009	2.42e-05	0.0231949	----+	0
cg27492286	7	157069722	3640	-0.003	0.0007	2.453e-05	0.0234559	-----	0
cg27568504	10	133058901	3610	-0.0021	0.0005	2.504e-05	0.0238873	-----	0
cg13354241	2	64447091	3642	0.0021	0.0005	2.522e-05	0.0240027	+++++	31.9
cg04737759	6	155253937	3634	-0.0018	0.0004	2.587e-05	0.0245065	-----	65.6
cg03234777	11	118095544	3643	0.0025	0.0006	2.587e-05	0.0245065	+++++	0
cg16292768	8	27467783	3644	-0.0033	0.0008	2.602e-05	0.0245343	-----	15.2
cg10491120	10	128839223	3635	-0.0024	0.0006	2.598e-05	0.0245343	-----	0
cg10794086	6	30455964	3641	0.0014	0.0003	2.637e-05	0.0248067	+++++	0
cg24804279	17	76641949	3642	-0.003	0.0007	2.677e-05	0.0251249	---+-	13.9
cg23698124	17	2154177	3638	0.0024	0.0006	2.696e-05	0.0252449	+++++	44.7
cg07243519	13	38924018	3623	0.0008	0.0002	2.705e-05	0.0252709	+++++	0
cg01787285	1	2162682	3642	-0.004	0.001	2.717e-05	0.0253248	-----	0
cg11789371	14	102551385	3643	-0.0014	0.0003	2.727e-05	0.0253599	-----	7.3
cg14049990	5	1514140	3638	-0.002	0.0005	2.753e-05	0.0254456	----+	40.7
cg24681499	1	42706997	3644	0.0016	0.0004	2.755e-05	0.0254456	++++-	26.2
cg19660243	12	125048224	3627	0.0015	0.0004	2.749e-05	0.0254456	+++++	0
cg17712928	7	2124974	3637	0.0016	0.0004	2.792e-05	0.0257288	++++-	0
cg08330183	15	22892184	3603	0.0005	0.0001	2.851e-05	0.0262131	+++++	0
cg15222091	6	167536069	3643	-0.002	0.0005	2.887e-05	0.0264842	-----	0
cg27187881	22	42466345	3641	-0.0015	0.0004	2.912e-05	0.0265108	-----	56.3
cg13049992	5	125800778	3637	0.0013	0.0003	2.916e-05	0.0265108	+++++	29.3
cg04682775	1	44495089	3637	0.0027	0.0006	2.912e-05	0.0265108	++++-	0.2
cg08354751	16	11450712	3646	-0.0018	0.0004	2.909e-05	0.0265108	----+	0
cg08535978	3	152092595	3641	-0.0032	0.0008	2.929e-05	0.0265696	----+	10
cg25924746	13	110432935	3645	0.0027	0.0006	2.948e-05	0.0266824	+++++	0
cg06553792	17	71128239	3638	0.0032	0.0008	2.977e-05	0.026885	++++-	0
cg06791867	11	44880944	3641	-0.0019	0.0004	3.029e-05	0.0272939	-----	5.7
cg05575505	15	101262162	3643	-0.004	0.001	3.112e-05	0.0279798	-----	28.1
cg07207669	1	155102388	3645	-0.0031	0.0008	3.145e-05	0.0281519	-----	56.3
cg19271142	13	30992945	3635	0.0013	0.0003	3.143e-05	0.0281519	+++++	0
cg06108459	6	43089049	3633	0.002	0.0005	3.154e-05	0.0281704	+++++	0
cg14177934	11	63529891	3611	-0.0008	0.0002	3.219e-05	0.0286252	---+-	55.1
cg12449404	2	40437698	3073	-0.0027	0.0007	3.214e-05	0.0286252	---??	0
cg19017142	2	64431245	3600	-0.0046	0.0011	3.241e-05	0.0287579	-----	0
cg05876069	5	150020288	3646	-0.0014	0.0003	3.262e-05	0.0288811	----+	40
cg21659725	3	3221576	3645	0.001	0.0002	3.32e-05	0.0290154	+++++	69.1
cg07056299	7	73393148	3644	-0.0021	0.0005	3.292e-05	0.0290154	-----	48.1
cg01663563	15	90775513	3634	0.0013	0.0003	3.291e-05	0.0290154	+++++	0
cg04144218	7	69559531	3638	0.0024	0.0006	3.309e-05	0.0290154	+++++	0
cg05445490	11	131893019	3622	-0.0019	0.0004	3.313e-05	0.0290154	-----	0
cg15787636	17	80866113	3630	0.0026	0.0006	3.318e-05	0.0290154	+++++	0
cg08698997	16	88989212	3640	-0.0036	0.0009	3.352e-05	0.0292322	-----	22.5
cg00994936	19	1423902	3637	0.0021	0.0005	3.384e-05	0.029448	+++++	2.1
cg24174557	17	57903544	3614	-0.0044	0.0011	3.435e-05	0.029828	-----	0
cg16163382	2	37938640	3625	-0.0016	0.0004	3.465e-05	0.0299227	-----	46.4
cg20849150	1	59522993	3625	-0.002	0.0005	3.468e-05	0.0299227	----+	45.3
cg06762457	6	149806635	3640	-0.0046	0.0011	3.455e-05	0.0299227	-----	0
cg13519902	3	50639079	3643	-0.0018	0.0004	3.582e-05	0.0308409	-----	0.3
cg01652514	13	114831142	3648	-0.0027	0.0006	3.616e-05	0.0310678	+----	31.9
cg13097800	14	47104140	3642	-0.0024	0.0006	3.643e-05	0.0311366	--+-+	29.5
cg26503877	11	128391429	3638	-0.0024	0.0006	3.647e-05	0.0311366	-----	0
cg10399210	7	112120828	3589	-0.0011	0.0003	3.64e-05	0.0311366	-----	0
cg26394380	2	85896001	3639	-0.0033	0.0008	3.744e-05	0.0318978	-----	0
cg01798813	17	3906674	3631	0.0014	0.0003	3.767e-05	0.0319597	++++-	0
cg19588519	10	125817817	3630	0.0023	0.0006	3.766e-05	0.0319597	+++++	0
cg13562284	11	32110323	3644	-0.0022	0.0005	3.791e-05	0.0320963	-----	0
cg01820374	12	6882083	3635	-0.0026	0.0006	3.826e-05	0.0322751	----+	0
cg22593432	13	32575905	3645	-0.0025	0.0006	3.828e-05	0.0322751	----+	0
cg27042523	12	52245356	3620	0.0036	0.0009	3.867e-05	0.0325364	++++-	0
cg03978682	5	53411773	3645	0.003	0.0007	3.891e-05	0.0326707	++++-	0
cg12361262	17	36571637	3644	-0.0024	0.0006	3.936e-05	0.0327107	----+	65.5
cg26641935	6	74423256	3630	0.0027	0.0007	3.928e-05	0.0327107	++-+-	60.9
cg16578636	10	92987457	3626	-0.0044	0.0011	3.936e-05	0.0327107	----+	56.9
cg01368219	3	54999791	3641	0.0024	0.0006	3.912e-05	0.0327107	++++-	35.3
cg10324158	3	45067713	3646	-0.0023	0.0006	3.928e-05	0.0327107	----+	0
cg05825244	20	2730488	3643	0.0108	0.0026	3.993e-05	0.0331166	+++++	0
cg17515024	1	228644963	3628	-0.0021	0.0005	4.022e-05	0.0332892	-----	0
cg18327586	20	62253758	3207	0.0032	0.0008	4.096e-05	0.0338328	+++?+	0
cg24488469	1	25426427	3640	0.0023	0.0006	4.112e-05	0.0338961	+++--	57.5
cg22260625	3	48445423	3628	-0.0017	0.0004	4.182e-05	0.0343338	-----	0
cg23247968	10	104535961	3640	0.0017	0.0004	4.177e-05	0.0343338	++-++	0
cg01185921	10	116444463	3647	-0.0028	0.0007	4.226e-05	0.0346251	-----	0
cg18876826	1	38396334	3616	0.0025	0.0006	4.25e-05	0.0347517	+++++	0
cg05874806	2	102350276	3638	0.0017	0.0004	4.286e-05	0.0349757	+++++	0
cg23384027	12	54688344	3646	-0.0024	0.0006	4.318e-05	0.0351662	-----	0
cg01565824	17	79361553	3632	-0.0023	0.0006	4.411e-05	0.0356379	-----	42.8
cg12972064	3	171887393	3638	-0.0043	0.001	4.406e-05	0.0356379	-----	37.1
cg13997435	1	153538406	3637	-0.0022	0.0005	4.405e-05	0.0356379	-----	29.4
cg01127300	22	38614796	3643	-0.0045	0.0011	4.397e-05	0.0356379	----+	0
cg27024992	2	48094603	3641	-0.0013	0.0003	4.45e-05	0.0358817	-----	0
cg16125214	1	9751353	3643	0.0015	0.0004	4.486e-05	0.0361003	++++-	49.4
cg00673344	3	156807691	3646	-0.0026	0.0006	4.509e-05	0.0362137	-----	33.8
cg18265118	7	2139243	2798	0.0047	0.0011	4.52e-05	0.0362304	?+++-	36.1
cg13803727	9	89445247	3641	-0.0022	0.0005	4.531e-05	0.0362471	-----	0
cg04053969	19	4067284	3627	0.001	0.0002	4.57e-05	0.0362509	++-++	50.9
cg18091083	17	78819092	3627	0.0053	0.0013	4.585e-05	0.0362509	+++++	48.9
cg25750380	7	55434429	3641	0.0006	0.0001	4.554e-05	0.0362509	++-++	27.4
cg26651978	17	76965407	3645	-0.0024	0.0006	4.582e-05	0.0362509	-----	20.4
cg07639376	16	1584516	3637	-0.0087	0.0021	4.57e-05	0.0362509	-----	0
cg07955752	19	30018436	3593	0.0025	0.0006	4.557e-05	0.0362509	+++++	0
cg13203811	12	58136245	3641	-0.0021	0.0005	4.619e-05	0.0363782	---++	39.1
cg13276570	5	10567643	3624	0.0018	0.0004	4.619e-05	0.0363782	+++++	0
cg15289466	4	103740913	3640	0.0024	0.0006	4.641e-05	0.0364103	+++++	17.8
cg08822075	7	26193607	3168	-0.007	0.0017	4.633e-05	0.0364103	-----	0
cg11900509	10	81946545	3631	0.0077	0.0019	4.674e-05	0.0365986	++++-	0
cg23998749	1	154968781	3631	0.0022	0.0005	4.736e-05	0.0370128	+++++	2.2
cg26167841	10	102807218	3205	0.0045	0.0011	4.764e-05	0.0371423	+++?+	24
cg11064521	15	69606134	3544	0.0016	0.0004	4.773e-05	0.0371423	++++?	0
cg26687842	13	41055491	3643	0.0024	0.0006	4.78e-05	0.0371423	++++-	0
cg21101086	2	39836209	3639	-0.0038	0.0009	4.864e-05	0.0377229	-----	0
cg03639223	17	7369125	3643	0.002	0.0005	4.896e-05	0.0378988	+++++	13.6
cg07682160	19	18959935	3635	0.0028	0.0007	4.929e-05	0.0380817	+++++	23.6
cg18745507	19	10415557	3643	-0.0025	0.0006	4.973e-05	0.0382761	-----	56.5
cg21829328	22	24188134	3643	-0.0026	0.0006	4.964e-05	0.0382761	-----	0
cg26572392	10	24496943	3646	0.0031	0.0008	4.994e-05	0.0383617	++++-	8.6
cg03503785	16	23962572	3645	-0.0022	0.0005	5.003e-05	0.0383617	----+	6.4
cg00646185	15	26234833	3639	-0.0003	0.0001	5.047e-05	0.0386262	----+	0
cg00207226	5	126407100	3646	-0.0027	0.0007	5.117e-05	0.0390883	-----	0
cg25130381	1	27440721	3643	0.0026	0.0006	5.128e-05	0.0390988	++++-	56.2
cg05347965	17	55663256	3637	0.002	0.0005	5.175e-05	0.0393833	+++++	0
cg11028622	3	94093345	3620	0.0029	0.0007	5.207e-05	0.039479	++++-	8.6
cg05891292	7	53103310	3634	-0.0008	0.0002	5.2e-05	0.039479	----+	0
cg21669326	7	47267691	3646	-0.0025	0.0006	5.228e-05	0.0394908	-----	0
cg09676013	6	33080500	3641	-0.0036	0.0009	5.22e-05	0.0394908	-----	0
cg10893667	5	111313992	3644	0.0031	0.0008	5.247e-05	0.0395608	+++++	0
cg02797539	17	72740524	3637	0.0019	0.0005	5.27e-05	0.0396607	++-++	47.1
cg26610247	8	142297175	3202	0.0034	0.0008	5.302e-05	0.0398277	+++?+	0
cg08055663	16	2737356	3642	0.0018	0.0004	5.332e-05	0.0399056	++--+	41
ch.1.230766435F	1	232699812	3608	-0.0008	0.0002	5.329e-05	0.0399056	-----	17.9
cg04955333	7	2647414	3643	-0.0025	0.0006	5.342e-05	0.0399069	----+	0
cg03744043	18	45662275	3633	0.0019	0.0005	5.357e-05	0.0399455	+++++	0
cg04113258	16	17527041	3636	-0.0017	0.0004	5.377e-05	0.0400212	-----	64.9
cg15581429	19	39369353	3633	0.0022	0.0005	5.452e-05	0.0403651	++++-	64.7
cg00077547	10	63170372	3638	-0.0011	0.0003	5.453e-05	0.0403651	-----	0
cg24632582	15	41233701	3642	-0.0016	0.0004	5.435e-05	0.0403651	-----	0
cg13300580	1	27440539	3631	0.0018	0.0004	5.497e-05	0.0406168	++++-	46.6
cg02610723	16	88850534	3207	-0.0024	0.0006	5.507e-05	0.0406169	---?-	40.8
cg05816157	1	202935683	3600	0.0017	0.0004	5.561e-05	0.0409408	++++-	40.5
cg25016646	12	133020942	3646	0.0011	0.0003	5.578e-05	0.0409917	+++++	0
cg14722693	8	19436451	3624	-0.0027	0.0007	5.634e-05	0.0413285	-----	0
cg26357885	14	65006204	3638	-0.0022	0.0005	5.646e-05	0.0413419	----+	7.9
cg06042156	7	55661735	3642	-0.002	0.0005	5.823e-05	0.0424849	--+--	56.2
cg02381853	5	33321127	3647	-0.0031	0.0008	5.815e-05	0.0424849	-----	50.1
cg09733864	7	158809018	3171	-0.0012	0.0003	5.835e-05	0.0424962	---?-	30.7
cg22805381	14	51760188	3642	-0.003	0.0007	5.863e-05	0.0426237	----+	0
cg09737197	11	68607675	3636	-0.0025	0.0006	5.88e-05	0.0426709	----+	0
cg00634542	2	219254588	3616	0.0023	0.0006	5.892e-05	0.0426818	+++++	0
cg05116378	3	141377105	3648	0.0032	0.0008	5.944e-05	0.0429055	+++++	53.4
cg02767093	13	99130655	3639	-0.0018	0.0004	5.943e-05	0.0429055	----+	0
cg18719665	18	21572656	3647	0.0019	0.0005	5.957e-05	0.0429231	+++++	0
cg06619077	1	47656003	3618	-0.0041	0.001	5.97e-05	0.0429407	----+	0
cg08619515	16	11066157	3609	-0.0029	0.0007	6.017e-05	0.0430573	---++	67.1
cg01020263	16	50732073	3634	-0.0025	0.0006	6.018e-05	0.0430573	----+	42.5
cg05217962	14	59932128	3606	0.0005	0.0001	6.002e-05	0.0430573	+++++	0
cg15981982	2	8685837	3642	-0.002	0.0005	6.035e-05	0.0431031	---+-	46.1
cg01015663	1	23729692	3647	-0.0033	0.0008	6.055e-05	0.04317	-----	0
cg15551881	9	123688715	3636	0.0035	0.0009	6.093e-05	0.0433649	++++-	23.4
cg23361127	5	73939283	3628	-0.0028	0.0007	6.107e-05	0.0433695	----+	9.5
cg17237086	22	40814966	3644	0.0019	0.0005	6.115e-05	0.0433695	++++-	0
cg24550026	1	114430031	3567	-0.0042	0.001	6.155e-05	0.0435014	---+-	20.6
cg04002220	16	89598305	3642	0.0022	0.0006	6.15e-05	0.0435014	+++++	0
cg08922729	1	21913557	3630	-0.0035	0.0009	6.205e-05	0.0437786	-----	21
cg07120889	1	150535935	3640	-0.0022	0.0005	6.316e-05	0.0444846	-----	0
cg26877357	1	116197470	3639	-0.0029	0.0007	6.327e-05	0.0444849	----+	0
cg01176329	6	29592381	3617	-0.0028	0.0007	6.36e-05	0.0446397	--+--	44.8
cg14728380	17	80280330	3638	0.0038	0.001	6.371e-05	0.0446398	+++++	0
cg02091951	20	33410342	3637	0.0009	0.0002	6.385e-05	0.0446609	+++++	0
cg21723486	3	189349323	3637	0.007	0.0018	6.44e-05	0.0449682	+++++	0
cg07579839	4	2933748	3200	-0.0016	0.0004	6.482e-05	0.0451839	---?-	0
cg15609237	2	179395885	3637	0.0032	0.0008	6.541e-05	0.0455171	+++++	67.4
cg01329949	4	82393162	3642	0.0005	0.0001	6.553e-05	0.0455226	+++++	0
cg20057782	10	28238789	3644	-0.0025	0.0006	6.66e-05	0.0461083	----+	0
cg17281365	2	45871073	3643	-0.0012	0.0003	6.649e-05	0.0461083	-----	0
cg04412648	12	8179016	3639	0.0006	0.0002	6.717e-05	0.0464238	++-++	0
cg02590572	1	111769481	3639	0.0015	0.0004	6.775e-05	0.046666	+++-+	34.6
cg09304397	2	235580461	3545	0.0021	0.0005	6.764e-05	0.046666	++++?	0
cg17330388	8	58171766	3627	-0.0013	0.0003	6.818e-05	0.0468827	---+-	0
cg20808234	6	19692082	3627	0.0011	0.0003	6.834e-05	0.0469133	+++++	0
cg08571362	7	100224015	3647	-0.0022	0.0006	6.881e-05	0.0471563	-----	0
cg02519286	12	6642354	3648	-0.0017	0.0004	6.934e-05	0.0474281	----+	0
cg05568549	6	41907198	3640	-0.0018	0.0004	6.944e-05	0.0474281	----+	0
cg07881273	15	64648609	3640	0.0006	0.0001	7.019e-05	0.0478599	++-++	38
cg13958389	3	11643630	3576	0.0033	0.0008	7.053e-05	0.0479309	+++-+	33.5
cg22882446	11	111495638	3164	-0.0013	0.0003	7.045e-05	0.0479309	---?-	17.8
cg25909396	17	64300729	3644	-0.0017	0.0004	7.084e-05	0.0480612	--+-+	60.5
cg02578087	3	8671361	3642	-0.0052	0.0013	7.111e-05	0.048164	-----	0
cg09018739	16	57180107	3642	0.0024	0.0006	7.125e-05	0.0481785	+++++	0
cg15575375	1	61649973	3527	-0.0013	0.0003	7.162e-05	0.0483483	--+-+	31.4
cg07622521	2	85992622	3546	-0.0017	0.0004	7.201e-05	0.0484506	----?	56.8
cg14628343	8	58788163	3645	0.0031	0.0008	7.198e-05	0.0484506	+++++	0
cg24592027	11	20182575	3597	0.0025	0.0006	7.227e-05	0.0485451	++++-	0
cg22146612	6	17715219	3647	-0.0026	0.0006	7.271e-05	0.0487601	----+	28.5
cg01117339	11	73737124	3640	-0.0024	0.0006	7.363e-05	0.0492957	-----	0
cg06898549	12	41083590	3631	0.0044	0.0011	7.397e-05	0.0493607	++++-	30.4
cg26361535	8	144576604	3645	0.0041	0.001	7.391e-05	0.0493607	+++++	0
cg07461273	7	99697172	3617	0.0019	0.0005	7.466e-05	0.0496581	++++-	24.3
cg13598409	20	43374239	3205	-0.0018	0.0005	7.463e-05	0.0496581	---?-	0
cg23719069	15	83876730	3578	0.001	0.0003	7.511e-05	0.0498241	+-+++	39.3
cg17836612	17	76976357	3648	0.0022	0.0005	7.533e-05	0.0498241	+++++	28.2
cg27637521	17	76355202	3604	-0.0017	0.0004	7.54e-05	0.0498241	-----	5
cg01639524	6	163818125	3633	0.0014	0.0003	7.523e-05	0.0498241	+++++	0
cg13871708	6	30921007	3642	-0.0034	0.0009	7.564e-05	0.0499015	+---+	66.1
cg02644867	19	1271057	3644	0.002	0.0005	7.603e-05	0.0499709	+++++	36.2
cg17460386	1	207095668	3647	0.0022	0.0006	7.636e-05	0.0499709	++++-	13.4
cg08250921	16	88111009	3647	0.003	0.0007	7.616e-05	0.0499709	+++++	1.5
cg00167491	5	44388799	3602	0.0009	0.0002	7.601e-05	0.0499709	+++++	0
cg13044649	3	195849011	3626	-0.0027	0.0007	7.632e-05	0.0499709	-----	0
cg09514366	16	11690918	3628	-0.0024	0.0006	7.668e-05	0.0500997	----+	0
cg20871826	17	3790402	3648	0.0018	0.0005	7.707e-05	0.0501931	+++++	0
cg24750513	2	127819455	3642	-0.004	0.001	7.698e-05	0.0501931	----+	0
cg05465032	16	4658987	3648	0.0014	0.0004	7.829e-05	0.0508572	+++++	0
cg13274938	17	38493822	3627	0.002	0.0005	7.834e-05	0.0508572	+++++	0
cg01975495	7	100779017	3643	0.0034	0.0009	7.91e-05	0.051187	++++-	44.8
cg19168338	16	4465731	3639	-0.0015	0.0004	7.902e-05	0.051187	----+	0
cg10487067	1	40112140	3642	0.0017	0.0004	7.945e-05	0.0513318	++++-	0
cg10585586	1	85362120	3648	0.0029	0.0007	8.072e-05	0.0519047	+++++	0
cg26442903	4	110107068	3627	-0.0019	0.0005	8.064e-05	0.0519047	-----	0
cg10207609	7	80267619	3632	-0.0027	0.0007	8.047e-05	0.0519047	-----	0
cg17315426	14	23527629	3644	-0.0019	0.0005	8.121e-05	0.0521373	-----	0
cg04764907	10	126842580	3646	0.0039	0.001	8.25e-05	0.052882	+++++	0
cg02447879	17	79393682	3640	-0.0027	0.0007	8.269e-05	0.0529009	-----	34.6
cg15138339	17	40715222	3597	0.0014	0.0004	8.287e-05	0.0529009	+++++	0
cg08638320	1	47900265	3645	0.0034	0.0009	8.292e-05	0.0529009	+++++	0
cg18939666	1	32109151	3642	0.0024	0.0006	8.375e-05	0.0532632	+++-+	31.5
cg26949393	7	150827298	3643	0.0011	0.0003	8.373e-05	0.0532632	+++-+	31.1
cg19618279	17	40715228	3634	0.0013	0.0003	8.39e-05	0.0532752	++++-	0
cg14018079	3	10806175	3641	0.0049	0.0012	8.41e-05	0.0532921	+++++	53.7
cg03183540	8	134931756	3638	-0.0022	0.0006	8.432e-05	0.0532921	-----	16.8
cg14693090	12	11899281	3648	0.0023	0.0006	8.423e-05	0.0532921	++-++	0
cg04460557	22	18042646	3632	-0.0019	0.0005	8.467e-05	0.0534302	--+--	10.3
cg02840585	1	2090953	3201	0.0019	0.0005	8.495e-05	0.0534409	++-?-	33.8
cg09249494	6	6588846	3632	0.003	0.0008	8.486e-05	0.0534409	+++++	0
cg19001023	14	105899307	3646	0.0018	0.0005	8.543e-05	0.0536021	+++++	49.9
cg10639435	8	146104221	3643	0.0032	0.0008	8.547e-05	0.0536021	++++-	0
cg25124943	10	4117248	3647	-0.0017	0.0004	8.587e-05	0.0537095	----+	12.5
cg15749157	19	1366829	3636	0.002	0.0005	8.606e-05	0.0537095	++++-	0
cg08549335	7	30387954	3534	-0.0056	0.0014	8.602e-05	0.0537095	-----	0
cg01311537	10	50386709	3642	-0.0027	0.0007	8.617e-05	0.0537095	-----	0
cg09975316	15	85923848	3611	0.0002	0.0001	8.659e-05	0.0538884	+++-+	20.8
cg03512414	20	19915874	3626	0.0022	0.0006	8.693e-05	0.0538884	++++-	5.5
cg03484180	3	49967517	3640	-0.0032	0.0008	8.71e-05	0.0538884	-----	1.3
cg05721773	1	207083336	3204	-0.0017	0.0004	8.712e-05	0.0538884	---?-	0
cg15484033	3	86224327	3200	-0.0026	0.0007	8.693e-05	0.0538884	---?-	0
cg01619562	14	93500118	3638	0.0021	0.0005	8.759e-05	0.0540968	+++++	0
cg03272310	17	39704454	3638	-0.0036	0.0009	8.799e-05	0.0542614	----+	0
cg01130991	17	46510392	3640	0.0031	0.0008	8.837e-05	0.0544132	+++++	28.2
cg05279866	8	37378355	3630	0.0021	0.0005	8.881e-05	0.0546014	++-++	0
cg12647970	6	3234297	3643	0.0032	0.0008	8.932e-05	0.0547493	+++++	46
cg14870271	17	76976010	3641	0.0028	0.0007	8.928e-05	0.0547493	+++++	23.9
cg06792126	15	90365488	3644	-0.0024	0.0006	8.946e-05	0.0547525	---++	44.6
cg25001190	1	61668835	3647	-0.0039	0.001	8.966e-05	0.0547924	----+	0
cg00920892	8	37732224	3631	0.0018	0.0005	9.004e-05	0.054942	++++-	0
cg16600934	14	105258761	3636	0.0012	0.0003	9.165e-05	0.055757	++++-	0
cg02232988	14	53340748	3625	-0.0027	0.0007	9.159e-05	0.055757	-----	0
cg17714703	19	4912221	3543	0.0038	0.001	9.197e-05	0.055868	+++-?	7.7
cg01438090	11	30502936	3641	-0.0039	0.001	9.242e-05	0.0560576	-----	0
cg11625868	16	68572892	3640	-0.0018	0.0005	9.307e-05	0.0563677	-----	29.4
cg05526498	17	49012893	3640	-0.0021	0.0005	9.369e-05	0.0566587	-----	0
cg06618497	14	102198604	3646	-0.0021	0.0005	9.598e-05	0.0579574	-----	0
cg19331040	6	30882208	3614	0.0005	0.0001	9.662e-05	0.0582573	++-++	0
cg26335760	3	133606960	3639	0.0023	0.0006	9.806e-05	0.0589356	++++-	0
cg04424621	6	27101941	3645	-0.0024	0.0006	9.789e-05	0.0589356	-----	0
cg14205864	13	113841719	3636	-0.0013	0.0003	9.818e-05	0.0589356	-----	0
cg21474289	7	107204379	3195	0.0007	0.0002	9.926e-05	0.059496	+++?+	0
cg04113348	1	10510054	3633	0.002	0.0005	9.953e-05	0.05957	+++++	0
cg18219562	17	41773643	3641	0.0019	0.0005	9.974e-05	0.0596079	+++++	0
cg09681977	2	240153103	3589	-0.004	0.001	0.0001001	0.0597352	-----	54.7
cg02159527	17	38928555	3640	0.0014	0.0004	0.0001003	0.0597667	+++-+	4.3
cg10878412	5	179780314	3603	-0.0012	0.0003	0.0001012	0.0602147	----+	0
cg00001269	20	48959004	3633	0.0012	0.0003	0.0001017	0.0602476	+++++	40.6
cg22995042	10	4093925	3618	-0.0025	0.0006	0.0001015	0.0602476	-----	21.3
cg25738116	3	156530658	3645	0.0031	0.0008	0.0001016	0.0602476	+++++	0
cg07711192	12	14426994	3642	0.0024	0.0006	0.0001023	0.0605148	+++++	0
cg27614723	15	92399897	3647	0.0022	0.0006	0.0001034	0.0610766	+++++	0
cg24512093	3	78698151	3638	-0.0026	0.0007	0.0001036	0.061106	-----	17.1
cg16618104	12	104853100	3643	-0.0024	0.0006	0.0001041	0.0612232	---+-	29.2
cg04925599	1	19923108	3638	-0.0008	0.0002	0.000104	0.0612232	-----	0
cg21040575	17	6921465	3625	-0.0034	0.0009	0.0001045	0.0613696	-----	0
cg06755438	2	219885614	3548	-0.0021	0.0005	0.000105	0.0614855	----?	0
cg09417209	16	11715746	3643	-0.0033	0.0008	0.0001049	0.0614855	-----	0
cg26581729	9	139939792	3647	-0.003	0.0008	0.0001056	0.0615707	-----	0
cg00249205	16	31012263	3643	-0.0021	0.0005	0.0001054	0.0615707	-----	0
cg04147642	6	32054659	3613	-0.0016	0.0004	0.0001055	0.0615707	----+	0
cg08462501	4	38138950	3643	-0.0027	0.0007	0.0001061	0.0617736	----+	69
cg15697257	5	150020212	3619	-0.0015	0.0004	0.0001073	0.0623829	----+	0
cg00459312	2	240002184	3517	-0.001	0.0003	0.0001077	0.0624058	---+?	69.8
cg12951094	15	74024097	3599	-0.0019	0.0005	0.0001078	0.0624058	----+	0
cg13485718	14	93315488	3344	-0.0045	0.0011	0.0001078	0.0624058	-----	0
cg27262054	16	73067525	3638	0.0028	0.0007	0.0001082	0.0625482	+++++	0
cg16704920	1	2169407	3640	-0.0021	0.0005	0.0001091	0.0629789	-----	19.3
cg05380808	1	210820877	3635	0.0017	0.0004	0.0001102	0.0635237	++-++	8.3
cg22490722	4	101210430	3634	-0.0013	0.0003	0.0001108	0.0637791	-----	42.2
cg24960291	3	185538892	3643	-0.0031	0.0008	0.000111	0.0638038	----+	0
cg22843684	3	10806114	3635	0.0052	0.0013	0.0001116	0.0639349	++++-	21.4
cg17890940	7	1782346	3640	-0.0041	0.0011	0.0001117	0.0639349	----+	0
cg08089513	21	42688191	3637	-0.0015	0.0004	0.0001116	0.0639349	----+	0
cg16677191	5	95159423	3629	-0.0023	0.0006	0.0001119	0.0639593	-----	0
cg13493559	11	64019243	3603	0.0002	0.0001	0.0001121	0.0639836	++-++	13.8
cg04258520	14	103868351	3052	0.0049	0.0013	0.0001128	0.064113	+++++	62.2
cg12354318	10	14582415	3642	0.001	0.0003	0.0001126	0.064113	+++++	0
cg01671681	3	155421735	3636	-0.0033	0.0008	0.0001127	0.064113	-----	0
cg01782486	1	154986512	3647	0.0019	0.0005	0.0001138	0.064591	+++++	0
cg25649826	17	20938740	3646	0.0021	0.0006	0.0001162	0.0650448	+++++	3.2
cg16805291	7	36022575	3618	0.0031	0.0008	0.0001161	0.0650448	++-++	0
cg15820536	12	132195144	3637	-0.0016	0.0004	0.0001156	0.0650448	-----	0
cg14283454	18	46449389	3639	-0.0017	0.0004	0.0001162	0.0650448	----+	0
cg08945443	10	75193254	3632	0.0033	0.0009	0.0001148	0.0650448	++++-	0
cg15777335	10	13736109	3568	-0.0008	0.0002	0.0001153	0.0650448	-----	0
cg23051272	17	17589471	3646	-0.0032	0.0008	0.000115	0.0650448	-----	0
cg10589813	20	48809978	3641	-0.0026	0.0007	0.0001161	0.0650448	----+	0
cg05454501	5	76373391	3641	-0.0044	0.0011	0.0001155	0.0650448	--+--	0
cg20784950	8	145002522	3596	-0.0047	0.0012	0.0001158	0.0650448	-----	0
cg23340777	12	120532852	3636	-0.0013	0.0003	0.0001169	0.0651673	---+-	27
cg05573654	5	1518179	3643	0.0023	0.0006	0.0001169	0.0651673	+++++	23.9
cg17743381	1	39024825	3638	0.0017	0.0004	0.0001168	0.0651673	+++++	0
cg12338137	2	218701429	3548	-0.0023	0.0006	0.0001172	0.0652451	----?	46.7
cg09936248	1	246036881	3637	-0.001	0.0003	0.0001175	0.0653226	-----	32.4
cg14352682	6	30614168	3639	0.0017	0.0004	0.0001178	0.0653999	++++-	0
cg16554164	1	32410678	3643	-0.0025	0.0007	0.000118	0.0654216	----+	0
cg09703123	6	30658281	3645	-0.0016	0.0004	0.0001184	0.0654647	---++	71
cg14017402	2	86225602	3644	0.003	0.0008	0.0001184	0.0654647	+++++	29
cg00705600	4	185820660	3643	-0.0015	0.0004	0.000119	0.0657071	-----	10.2
cg03605542	5	59929339	3602	0.0022	0.0006	0.0001203	0.0662449	+++++	38.3
cg22794775	4	106114477	3626	-0.0009	0.0002	0.0001203	0.0662449	-----	0
cg01678580	16	4674018	3648	0.0014	0.0004	0.000122	0.0670901	+++++	0
cg09790780	16	7482013	3608	-0.0022	0.0006	0.0001222	0.0671093	----+	37.1
cg08994060	10	6214026	3635	-0.0041	0.0011	0.0001224	0.0671284	----+	58.8
cg16704703	10	3509710	3645	-0.0033	0.0009	0.0001229	0.0673118	--+-+	34.2
cg12447911	15	95515060	3635	-0.0022	0.0006	0.0001238	0.0677134	-----	0
cg13747876	17	80195402	3647	0.0024	0.0006	0.000124	0.0677317	++++-	50.1
cg09995596	22	39760158	3580	0.0014	0.0004	0.0001246	0.0677861	++++-	18.2
cg12623364	4	109038130	3631	0.0026	0.0007	0.0001245	0.0677861	+++++	17.7
cg18942579	17	57915773	3641	-0.0042	0.0011	0.0001246	0.0677861	-----	0
cg23435915	5	43044640	3643	0.0016	0.0004	0.0001251	0.0679671	+++++	0
cg20868518	1	33593038	3640	0.0007	0.0002	0.0001253	0.0679849	+++++	0
cg00463982	16	1583984	3626	-0.0064	0.0017	0.000126	0.0682735	-----	0
cg22791948	5	3932193	3609	-0.0009	0.0002	0.0001274	0.0689402	-----	14.1
cg27312916	11	85469117	3637	0.0012	0.0003	0.0001289	0.0696591	+++++	0
cg01366710	2	177503007	3588	0.0004	0.0001	0.0001291	0.0696746	+++++	0
cg04790874	19	42381950	3189	0.0019	0.0005	0.0001301	0.0700283	++-?+	40.1
cg09701700	10	104194843	3643	-0.0033	0.0009	0.0001301	0.0700283	----+	0
cg22185977	5	1518133	3643	0.0043	0.0011	0.0001311	0.0704732	+++++	57
cg10288525	13	33455187	3642	0.0024	0.0006	0.0001323	0.0710243	+++++	0
cg23261443	7	101596340	3616	-0.0024	0.0006	0.000133	0.0713059	-----	0
cg13072940	3	49967521	3632	-0.0023	0.0006	0.0001343	0.071908	-----	0
cg18882449	10	104885122	3641	0.0051	0.0013	0.0001347	0.0720273	+++++	56.9
cg07831731	19	2136888	3610	-0.0005	0.0001	0.0001356	0.0723182	-----	0
cg27275941	3	15751015	3602	-0.0039	0.001	0.0001355	0.0723182	-----	0
cg23378546	17	76352717	3646	0.0049	0.0013	0.0001358	0.07233	+++++	27.8
cg17254383	17	53363128	3627	-0.0024	0.0006	0.0001367	0.072714	-----	65.8
cg19838154	3	39323202	3188	-0.0015	0.0004	0.0001372	0.0728846	---?-	30.5
cg04979216	1	2836591	3641	-0.001	0.0003	0.0001384	0.0733303	-----	41.7
cg24183261	8	72274256	3633	0.0016	0.0004	0.0001383	0.0733303	+++++	0
cg03358113	7	2253070	3633	-0.0013	0.0003	0.0001388	0.0734465	---+-	16.2
cg01818539	17	33324773	3646	0.0012	0.0003	0.0001396	0.073678	++++-	49.4
cg27168661	2	238248542	3535	-0.0011	0.0003	0.0001396	0.073678	----?	0
cg07219844	10	135123764	3640	0.0017	0.0004	0.0001407	0.0741622	++++-	0
cg08866639	17	37793287	3624	0.0003	0.0001	0.000141	0.0742241	+-+++	0
cg24304210	11	77118761	3644	-0.0032	0.0008	0.0001424	0.074531	---++	13.6
cg06169746	3	119419493	3626	-0.0027	0.0007	0.0001423	0.074531	-----	0
cg11288693	3	97698386	3630	0.0017	0.0004	0.0001425	0.074531	+++++	0
cg03355213	20	32398230	3582	-0.0042	0.0011	0.000142	0.074531	----+	0
cg12883617	11	122648094	3638	0.003	0.0008	0.0001425	0.074531	+++++	0
cg18119407	2	201980504	3633	-0.0019	0.0005	0.0001437	0.0749657	--+--	18.6
cg11067714	5	139492230	3620	0.0021	0.0006	0.0001437	0.0749657	+++++	0
cg02097604	17	17750910	3623	-0.0019	0.0005	0.0001447	0.0753612	-----	67.9
cg06188744	10	3108651	3645	0.0029	0.0008	0.0001452	0.0753612	+++++	64
cg20777437	1	54619703	3635	-0.0018	0.0005	0.0001452	0.0753612	-----	0
cg11097954	14	22564251	3641	0.0044	0.0012	0.0001449	0.0753612	+++++	0
cg19495013	12	52214119	3614	-0.0031	0.0008	0.0001456	0.0753763	--+--	33.2
cg16444629	11	100701852	3618	-0.0015	0.0004	0.0001455	0.0753763	-----	0
cg10588617	2	43027940	3547	0.0032	0.0008	0.0001465	0.0757457	++++?	0
cg13922488	19	14545201	3643	0.0018	0.0005	0.0001476	0.0762175	++++-	0
cg09745246	12	123213241	3646	0.0032	0.0009	0.0001488	0.0767396	+++++	0
cg17429236	7	150694028	3647	0.0024	0.0006	0.0001491	0.0767969	++-++	31.9
cg10120040	20	43108769	3632	0.001	0.0003	0.0001496	0.0769569	+++++	0
cg08065101	2	182521918	3634	0.0009	0.0002	0.0001515	0.0778358	++++-	21.6
cg19036773	7	151843255	3621	-0.0034	0.0009	0.0001517	0.0778401	---++	12.2
cg25102206	14	75897342	3642	-0.0007	0.0002	0.0001522	0.0779982	---++	10.6
cg02371040	19	8942841	3602	-0.0006	0.0002	0.0001543	0.0789266	-----	31.8
cg13026137	6	31701260	3638	0.0022	0.0006	0.0001544	0.0789266	++-++	0
cg00740914	2	66652111	3637	-0.004	0.0011	0.0001546	0.0789295	----+	13.1
cg08420066	6	30647561	3642	0.0019	0.0005	0.0001559	0.0794934	+++++	0
cg18030453	3	45506216	3645	0.0019	0.0005	0.0001566	0.0797502	+++++	0
cg00576736	1	20030383	3643	-0.0011	0.0003	0.0001575	0.080008	-----	25.1
cg03389720	16	8780048	3628	0.0018	0.0005	0.0001574	0.080008	+++++	0
cg15070096	1	156470876	3617	0.0003	0.0001	0.000158	0.0801618	++-+-	24.4
cg08115114	8	99955989	2933	0.0051	0.0014	0.0001586	0.0803659	+++?-	0
cg06602086	16	1583883	3631	-0.0065	0.0017	0.0001592	0.0805695	-----	0
cg23796243	11	67978654	3609	0.0036	0.001	0.0001604	0.0810758	++++-	24.1
cg06015525	12	57872123	3612	0.0018	0.0005	0.000161	0.081278	++++-	0
cg13636014	9	84004731	3638	-0.0023	0.0006	0.0001615	0.0814293	----+	0
cg25139649	1	2165579	3647	-0.0028	0.0007	0.0001621	0.0816305	----+	0
cg26547058	8	142243143	3199	0.0023	0.0006	0.0001636	0.0822827	+++?+	36.1
cg26878209	10	112375475	3637	0.0027	0.0007	0.0001638	0.0822827	+++++	0
cg26612156	13	43407068	3107	-0.0032	0.0008	0.0001642	0.0823818	---?-	42.5
cg24508105	20	2857557	3642	0.001	0.0003	0.0001649	0.0824777	+++++	38.5
cg14917874	2	235941519	3640	-0.0016	0.0004	0.000165	0.0824777	-----	0
cg26267561	20	3052224	3647	-0.004	0.0011	0.0001649	0.0824777	---+-	0
cg12098949	17	75367442	3638	-0.0012	0.0003	0.0001656	0.0826243	----+	35.2
cg21179618	9	139424642	3642	0.0019	0.0005	0.0001657	0.0826243	++-++	0
cg22062539	8	97296348	3630	0.0025	0.0007	0.0001667	0.0830211	+++++	0
cg17080181	2	20425246	3488	0.0002	0.0001	0.0001673	0.0832179	++++-	0
cg26361436	11	10921186	3644	-0.0025	0.0007	0.0001702	0.0832616	---+-	42.4
cg06029700	12	6473311	3633	-0.0039	0.001	0.0001702	0.0832616	---+-	36.1
cg10462961	11	130493253	3632	-0.0017	0.0004	0.0001705	0.0832616	--+--	34.3
cg21077049	7	96132850	3308	-0.0022	0.0006	0.0001685	0.0832616	-----	26.3
cg11736112	7	29305924	3641	-0.0016	0.0004	0.0001708	0.0832616	----+	23.9
cg02734358	4	90227074	3646	-0.0036	0.001	0.0001676	0.0832616	-----	17.8
cg12068280	19	46804528	3648	0.0031	0.0008	0.0001712	0.0832616	++++-	11.7
cg04232128	5	138861241	3644	-0.0017	0.0004	0.0001709	0.0832616	----+	6.8
cg06003184	6	127781873	3204	0.0056	0.0015	0.0001691	0.0832616	+++?+	0
cg17436295	1	848609	3639	-0.0018	0.0005	0.0001707	0.0832616	-----	0
cg08461576	4	102277629	3623	0.0022	0.0006	0.0001699	0.0832616	+++++	0
cg04111435	11	63448455	3645	-0.0022	0.0006	0.0001706	0.0832616	-----	0
cg13516820	9	37036494	3627	0.0004	0.0001	0.0001721	0.0832616	+++++	0
cg01948978	1	203712327	3645	-0.0024	0.0006	0.0001716	0.0832616	----+	0
cg16224951	6	31528154	3637	-0.0008	0.0002	0.0001693	0.0832616	-----	0
cg03747456	12	52586127	3643	-0.0019	0.0005	0.0001717	0.0832616	-----	0
cg15775674	15	42694733	3639	-0.0015	0.0004	0.0001719	0.0832616	-----	0
cg22809856	8	123479554	2878	0.0032	0.0009	0.0001708	0.0832616	+++++	0
ch.1.171672612F	1	173405989	3631	-0.0011	0.0003	0.0001706	0.0832616	-----	0
cg00862597	14	61750802	3638	0.0021	0.0006	0.0001721	0.0832616	+++++	0
cg01274753	16	605144	3625	-0.0008	0.0002	0.0001693	0.0832616	-----	0
cg16875104	7	30635889	3643	-0.0062	0.0016	0.00017	0.0832616	-----	0
cg02039839	7	1015730	3639	-0.0028	0.0007	0.0001704	0.0832616	----+	0
cg04757345	4	128918835	3643	-0.0032	0.0008	0.0001739	0.0840324	----+	0
cg02247591	19	43979372	3642	-0.0017	0.0004	0.0001744	0.084074	----+	0
cg11303839	7	75405967	3648	-0.0056	0.0015	0.0001742	0.084074	-----	0
cg11545887	11	7110194	3203	-0.0052	0.0014	0.0001748	0.084167	---?-	0
cg06361505	16	46655096	3626	0.0003	0.0001	0.0001753	0.0843079	++--+	17.9
cg13522406	6	30581820	3630	0.0021	0.0006	0.0001758	0.0844484	+++++	42.8
cg06977014	7	87288184	3619	-0.0021	0.0006	0.0001763	0.0844851	-----	39.5
cg07012687	17	80195180	3187	0.0022	0.0006	0.0001765	0.0844851	+++?+	28.9
cg02256631	16	31342952	3606	-0.0042	0.0011	0.0001765	0.0844851	-----	0
cg25461300	18	3015372	3642	-0.0017	0.0004	0.0001775	0.084613	---+-	37.5
cg27631638	2	138892947	3543	-0.0011	0.0003	0.0001772	0.084613	----?	14.5
cg24206827	2	214098074	3543	0.0022	0.0006	0.0001774	0.084613	++++?	12.1
cg23008136	2	55743936	3554	0.0015	0.0004	0.0001776	0.084613	+++++	0
cg22197830	5	134209784	3637	-0.0019	0.0005	0.0001785	0.0849422	-----	0
cg27269962	7	127540997	3176	0.0017	0.0004	0.0001792	0.0849768	+++?-	4
cg14395885	9	130700923	3610	-0.0004	0.0001	0.0001792	0.0849768	-----	0
cg03218374	20	896981	3638	0.0029	0.0008	0.0001789	0.0849768	+++++	0
cg15545269	3	2942503	3637	-0.0015	0.0004	0.0001799	0.0850584	-----	31.2
cg05902834	4	189024495	3637	-0.0011	0.0003	0.0001796	0.0850584	-----	19.3
cg07760161	17	7588378	3644	0.0018	0.0005	0.00018	0.0850584	+++++	7.2
cg07000785	1	68150823	3620	0.0004	0.0001	0.0001812	0.085526	+++++	0
cg21533897	11	64377229	3640	-0.0015	0.0004	0.000182	0.0858039	----+	0
cg16336248	8	22673039	3643	0.004	0.0011	0.0001826	0.085987	+++++	0
cg18031675	7	29602763	3145	0.0008	0.0002	0.0001831	0.0861227	+++?+	49
cg01414882	7	27192480	3646	-0.0021	0.0006	0.0001843	0.0865869	-----	0
cg01537713	3	142606818	3638	-0.0023	0.0006	0.0001846	0.0866277	----+	60.5
cg24365837	1	10509935	3646	0.0025	0.0007	0.000185	0.0867153	+++++	0
cg03190219	7	25898688	3647	0.0034	0.0009	0.0001864	0.0872708	+++++	54.9
cg08315613	19	11074303	3645	0.0014	0.0004	0.000187	0.08729	+++++	27
cg12595461	2	37012483	3467	0.0009	0.0002	0.0001873	0.08729	+++++	0
cg07728579	15	83475013	3547	0.0023	0.0006	0.0001868	0.08729	++++?	0
cg22608170	18	48086411	3626	-0.0009	0.0002	0.0001872	0.08729	--+--	0
cg17980786	3	32933637	3645	0.0023	0.0006	0.0001888	0.0875873	++++-	0
cg20435474	14	37116924	3628	0.0025	0.0007	0.0001885	0.0875873	+++++	0
cg06565913	16	1584452	3632	-0.0061	0.0016	0.0001888	0.0875873	-----	0
cg04569152	14	21555603	3643	-0.0027	0.0007	0.0001884	0.0875873	----+	0
cg15688396	3	116163925	3616	0.0012	0.0003	0.0001891	0.0876264	+++++	0
cg13823169	9	139776893	3645	-0.0024	0.0006	0.0001896	0.0877507	-----	20.7
cg20874044	12	102874832	3638	-0.0018	0.0005	0.0001898	0.0877507	-----	0
cg11925609	13	49433820	3446	0.0056	0.0015	0.0001907	0.0879666	+++++	10.1
cg19855470	22	40060836	3644	0.0017	0.0004	0.0001907	0.0879666	+++++	0
cg11358114	2	45233390	3637	0.004	0.0011	0.000192	0.0884659	++++-	0
cg16401270	1	32404469	2970	-0.0017	0.0005	0.0001926	0.0886418	---??	0
cg01620611	17	71306145	3642	0.0025	0.0007	0.0001931	0.0887714	+++++	0
cg13149147	2	105757726	3541	0.0021	0.0006	0.0001942	0.089058	++-+?	0
cg18642425	7	6465799	3640	0.0014	0.0004	0.0001942	0.089058	+++++	0
cg00562916	2	120543351	3643	-0.0009	0.0003	0.0001946	0.089058	-----	0
cg27133780	3	32474793	3641	0.0027	0.0007	0.0001945	0.089058	+++++	0
cg15995265	1	111764857	3621	0.0031	0.0008	0.0001953	0.0892778	+++++	57.6
cg23756264	11	68605511	3638	-0.0014	0.0004	0.0001957	0.0893511	----+	12
cg19390658	7	30636176	3625	-0.0045	0.0012	0.0001959	0.0893511	-----	0
cg17643729	3	106966359	3560	0.0019	0.0005	0.0001972	0.0897881	+++--	48
cg06638012	5	132299861	3642	-0.0014	0.0004	0.0001973	0.0897881	----+	39.8
cg15332132	20	62183964	3201	0.0019	0.0005	0.0001979	0.0898599	+++?-	15.6
cg12033075	1	9788767	3637	0.0042	0.0011	0.0001979	0.0898599	++++-	0
cg15562346	2	239403295	3185	0.0024	0.0006	0.000199	0.0902585	+++?+	0
cg25362050	17	38470900	3629	-0.0015	0.0004	0.0002006	0.0906806	---+-	38.6
cg06007201	16	88850218	3644	-0.0017	0.0005	0.0002002	0.0906806	-----	16.6
cg00360761	2	43398079	3641	-0.0024	0.0007	0.0002004	0.0906806	-----	0
cg03393802	1	33738772	3620	-0.0017	0.0005	0.0002023	0.091044	--+--	49.2
cg01142811	5	96144364	3648	-0.0024	0.0006	0.0002023	0.091044	----+	0
cg26033520	10	74004071	3580	0.0033	0.0009	0.0002022	0.091044	++++-	0
cg13665684	7	30840711	3625	-0.0026	0.0007	0.0002019	0.091044	-----	0
cg13011452	6	30614382	3637	0.0012	0.0003	0.0002035	0.0914827	++++-	0
cg03891318	3	139372675	3635	-0.0018	0.0005	0.0002048	0.0919654	----+	46.5
cg06466508	6	28641622	2893	0.0038	0.001	0.0002067	0.0927161	+++++	0
cg09581649	16	4572735	3636	0.0017	0.0004	0.0002103	0.0942269	++++-	0.3
cg26227957	1	19547285	3644	0.0025	0.0007	0.0002107	0.0943022	+++++	0
cg11849692	10	103875969	3638	0.0018	0.0005	0.0002117	0.0946455	++++-	0
cg05438378	15	67383736	3642	-0.0032	0.0009	0.000213	0.0951221	----+	0
cg00697125	8	103668147	3614	0.0006	0.0002	0.0002136	0.0952699	+++-+	0
cg11375102	16	1583810	3642	-0.0047	0.0013	0.0002138	0.0952699	-----	0
cg12051710	12	2989070	3643	-0.0016	0.0004	0.000215	0.0956997	--+--	65.2
cg01219347	2	136844289	3643	0.0015	0.0004	0.0002167	0.095751	+++++	28.7
cg17341343	4	180546048	3636	0.0031	0.0008	0.0002168	0.095751	+++++	8.8
cg21190595	11	3071167	3202	-0.0021	0.0006	0.0002166	0.095751	---?-	0
cg06291107	20	36157675	3636	0.0016	0.0004	0.0002167	0.095751	++++-	0
cg04118102	17	15824118	3629	-0.0013	0.0003	0.0002156	0.095751	-----	0
cg22691626	12	19402314	3641	-0.0026	0.0007	0.000217	0.095751	-----	0
cg21175623	9	139715548	3206	-0.0024	0.0007	0.0002164	0.095751	---?-	0
cg08351785	6	32815831	3599	-0.0007	0.0002	0.0002161	0.095751	-----	0
cg02909097	17	2843206	3641	0.002	0.0006	0.0002181	0.0957888	-+++-	50.8
cg14030904	6	149806732	3192	-0.0038	0.001	0.0002182	0.0957888	---?-	25
cg16379999	14	81976516	3640	0.0023	0.0006	0.0002183	0.0957888	++-++	0
cg03584506	11	39689828	3591	-0.0037	0.001	0.0002183	0.0957888	-----	0
cg22620414	3	10806133	3639	0.0059	0.0016	0.0002185	0.0957888	++++-	0
cg19217955	17	7123994	3628	-0.0007	0.0002	0.000218	0.0957888	----+	0
cg13921420	13	27551747	3639	-0.002	0.0005	0.000219	0.0959045	-----	8.7
cg26005232	1	27247829	3627	-0.0031	0.0009	0.0002193	0.0959325	----+	0
cg02097429	16	27210995	3537	-0.004	0.0011	0.00022	0.0961353	-----	0
cg18483549	17	30842946	3591	0.0017	0.0005	0.0002205	0.0962503	+++++	0
cg16153549	2	3496821	3549	-0.0023	0.0006	0.000221	0.096365	----?	62.8
cg04136321	6	32093933	3618	0.0019	0.0005	0.0002215	0.0964795	+++++	0
cg20259814	15	52361955	3643	-0.0016	0.0004	0.0002218	0.0965067	-----	0
cg17061862	11	9590431	3638	-0.0032	0.0009	0.0002226	0.0967512	+---+	10.2
cg23054426	7	19185267	3582	0.0015	0.0004	0.0002239	0.0972123	+++++	22.4
cg21467935	6	31781906	3627	-0.0031	0.0008	0.0002242	0.0972387	-----	0
cg19240857	6	31683109	3626	0.0015	0.0004	0.0002259	0.0978539	+++-+	19.3
cg12655542	2	20357306	3636	0.0025	0.0007	0.0002261	0.0978539	+++++	0
cg27093918	16	69564625	3640	-0.0037	0.001	0.0002271	0.0981209	---+-	24.4
cg02151816	6	146863878	3646	-0.0021	0.0006	0.0002272	0.0981209	----+	0
cg26946114	8	124084456	3520	-0.004	0.0011	0.0002276	0.0981893	-----	34
cg26708797	5	170906387	3640	-0.0017	0.0005	0.0002279	0.0982145	---+-	15.6
cg01409343	17	57915740	3634	-0.0033	0.0009	0.0002284	0.0983257	---+-	0
cg02059519	9	137250935	3643	0.0018	0.0005	0.0002289	0.0984367	++-+-	0
cg03393040	12	113587340	3642	-0.0016	0.0004	0.0002295	0.0985904	----+	16.7
cg20622834	12	54582884	3639	0.0006	0.0002	0.0002301	0.0987253	+++++	0
cg15132013	1	2163529	3624	-0.0033	0.0009	0.0002303	0.0987253	-----	0
cg09577455	6	29593382	3637	-0.0026	0.0007	0.0002318	0.0992636	-----	24.8
cg27662505	16	21608593	3642	0.0015	0.0004	0.000233	0.0995677	+++++	0
cg21652260	17	48245077	3635	0.0018	0.0005	0.0002328	0.0995677	++++-	0
cg09607047	16	14402157	3639	0.0016	0.0004	0.0002333	0.0995912	+++--	17
cg09535924	2	66671659	3636	-0.0022	0.0006	0.0002338	0.0996999	-----	0
cg11106652	4	56919047	2958	-0.0055	0.0015	0.0002346	0.0999166	-----	18.2
cg03725573	11	113962901	3635	0.0014	0.0004	0.0002348	0.0999166	++++-	0
cg04479212	3	37495166	3202	0.0046	0.0013	0.0002359	0.10007	+++?-	0
cg20700235	5	1339114	3638	-0.0009	0.0003	0.0002359	0.10007	-----	0
cg11788586	7	136606294	3640	-0.0012	0.0003	0.0002355	0.10007	-----	0
cg06017212	17	1478463	3633	0.0017	0.0005	0.0002363	0.100136	++++-	0
cg10722267	3	197608554	3645	0.003	0.0008	0.0002366	0.100158	+++++	32.7
cg11832534	1	3563998	3642	0.0021	0.0006	0.0002408	0.101032	+++++	40.5
cg14848077	4	38666918	3632	-0.0009	0.0003	0.0002411	0.101032	----+	15.5
cg12003941	6	168436019	3202	-0.0076	0.0021	0.000239	0.101032	---?-	0
cg09414773	4	41992992	3630	0.0007	0.0002	0.000241	0.101032	+-+++	0
cg06897661	16	50322074	3203	0.0027	0.0007	0.000241	0.101032	+++?-	0
cg18615457	14	45719962	3642	0.0018	0.0005	0.0002392	0.101032	+++++	0
cg09696044	20	55968294	3638	0.0028	0.0008	0.0002412	0.101032	+++++	0
cg22019806	20	1918249	3174	-0.0007	0.0002	0.0002414	0.101032	---?-	0
cg16399833	14	104345945	3634	-0.0026	0.0007	0.0002405	0.101032	-----	0
cg27539234	17	7218945	3643	-0.0015	0.0004	0.00024	0.101032	----+	0
cg21506299	6	137105225	3644	-0.0018	0.0005	0.0002413	0.101032	----+	0
cg08758568	8	72393773	3612	-0.0014	0.0004	0.0002425	0.101388	---+-	50.8
cg02506360	16	46963989	3641	0.0026	0.0007	0.0002429	0.101451	++++-	41.1
cg14235416	4	141348307	3151	0.0002	0.0001	0.0002446	0.102056	+++?+	0
cg03508235	14	23445994	3647	-0.0016	0.0004	0.0002456	0.102369	-----	8.9
cg23723835	10	73869442	3622	0.0029	0.0008	0.0002461	0.102472	+++-+	44.4
cg00227093	5	149979838	3644	-0.0027	0.0007	0.0002472	0.102698	----+	29.2
cg22912331	14	24042251	3644	-0.0014	0.0004	0.0002474	0.102698	-----	0
cg22623062	11	44972293	3630	0.0004	0.0001	0.0002474	0.102698	+++++	0
cg13320146	1	150954826	3547	0.0024	0.0006	0.0002483	0.102966	+++++	0
cg00328058	1	901062	3645	0.0024	0.0006	0.0002506	0.103497	++++-	56.9
cg17214023	2	10176748	3627	-0.0022	0.0006	0.00025	0.103497	-----	17.6
cg04774822	11	71165839	3646	0.0017	0.0005	0.0002505	0.103497	++-++	12.3
cg17642041	3	45928007	3644	0.0016	0.0004	0.0002503	0.103497	+++++	0
cg00812761	4	53799391	3643	0.0022	0.0006	0.0002516	0.103741	+++++	0
cg08341978	1	8878227	3204	0.0004	0.0001	0.0002517	0.103741	+++?+	0
cg18329175	1	228394607	3189	-0.0029	0.0008	0.0002523	0.103883	---?-	0
cg26662324	10	126745862	3629	0.0027	0.0007	0.0002532	0.104148	+++++	0
cg15227982	10	104535854	3644	0.0019	0.0005	0.0002549	0.104741	++-++	0
cg09586583	1	54755153	3640	0.0011	0.0003	0.0002563	0.10521	+++++	0
cg01231543	16	68741748	3600	-0.0027	0.0007	0.0002571	0.105432	-----	51
cg21340821	2	134855457	3638	-0.0019	0.0005	0.0002578	0.105612	-----	62.1
cg08410996	5	76373022	3633	-0.0023	0.0006	0.0002586	0.105833	----+	31.1
cg00464046	7	134854551	3645	-0.0026	0.0007	0.0002608	0.106174	+-+--	81.4
cg16984944	3	99979425	3645	-0.0018	0.0005	0.0002607	0.106174	----+	45.9
cg02856688	19	2266542	3644	-0.0021	0.0006	0.0002609	0.106174	-----	37.5
cg15951545	13	21547300	3566	0.0025	0.0007	0.000261	0.106174	++-++	15.8
cg14376813	6	109762158	3600	0.0003	0.0001	0.0002605	0.106174	+++++	0
cg10551759	7	121036528	3632	0.0004	0.0001	0.0002609	0.106174	++++-	0
cg04984556	1	11359053	3640	-0.0012	0.0003	0.0002616	0.106312	----+	0.5
cg23272214	21	47269843	3643	0.0008	0.0002	0.0002632	0.106324	+++-+	62.6
cg24450653	1	205060293	3643	-0.0018	0.0005	0.0002627	0.106324	----+	0
cg03803086	21	34185960	3636	0.0029	0.0008	0.0002622	0.106324	+++++	0
cg18063989	8	144442847	3641	0.0023	0.0006	0.000262	0.106324	+++++	0
cg26950531	19	38704515	3494	-0.0045	0.0012	0.0002628	0.106324	----?	0
cg08535474	17	35149318	3633	0.0065	0.0018	0.000263	0.106324	+++++	0
cg26119367	2	17699620	3621	0.001	0.0003	0.0002643	0.106662	+++++	0
cg00151370	6	16323285	3627	0.0043	0.0012	0.0002661	0.10711	++++-	63.8
cg18754629	2	131688506	3635	-0.0025	0.0007	0.0002658	0.10711	--+--	45.8
cg04508739	14	57263369	3632	0.0028	0.0008	0.0002662	0.10711	+++++	0
cg15687600	1	59280952	3642	-0.0015	0.0004	0.0002675	0.107172	-----	60.3
cg02050917	1	2173571	3634	0.0024	0.0007	0.0002682	0.107172	++-++	42.5
cg23038277	1	226833134	3621	0.0028	0.0008	0.0002678	0.107172	++++-	14.6
cg13716443	3	62573342	3613	-0.001	0.0003	0.0002668	0.107172	-----	0
cg08304608	20	57594200	3638	0.0013	0.0004	0.0002681	0.107172	+++++	0
cg07079231	16	21169331	3646	-0.003	0.0008	0.0002678	0.107172	-----	0
cg05209483	17	7482986	3647	-0.0021	0.0006	0.0002669	0.107172	-----	0
cg09182678	22	50328711	3646	-0.0017	0.0005	0.0002704	0.107945	-----	0
cg03706086	8	71381216	3626	-0.0044	0.0012	0.0002714	0.108132	-----	0
cg23886355	13	113662042	3640	0.002	0.0005	0.0002714	0.108132	+++++	0
cg00630991	12	12252249	3638	0.0038	0.001	0.0002721	0.108304	+++++	44.9
cg25090051	20	57414059	3628	0.0025	0.0007	0.0002734	0.108649	+++++	0
ch.8.128185533F	8	128116351	3625	-0.0005	0.0001	0.0002735	0.108649	-----	0
cg22997362	6	132455023	3604	0.0035	0.001	0.0002754	0.10919	++++-	0
cg24324469	8	28347894	3636	0.0007	0.0002	0.0002754	0.10919	+++++	0
cg17565094	4	124036420	3175	-0.0006	0.0002	0.0002762	0.109401	---?-	0
cg03252770	4	154354354	3645	-0.0026	0.0007	0.0002767	0.109492	-----	23.4
cg08508455	11	470429	3194	-0.0024	0.0007	0.0002787	0.110069	---?-	0
cg23757461	18	55924888	3645	0.0031	0.0008	0.0002787	0.110069	+++++	0
cg10994249	1	226124569	3644	0.0019	0.0005	0.0002806	0.110712	-++++	76
cg23540819	8	17940228	3645	0.0021	0.0006	0.0002809	0.110723	++++-	0
cg26257548	1	59369885	3641	-0.0011	0.0003	0.0002818	0.110862	-----	29.8
cg06631810	7	143091890	3642	-0.0013	0.0004	0.0002816	0.110862	-----	26.1
cg09569347	6	30460548	3643	0.0015	0.0004	0.0002834	0.111249	++++-	6.5
cg04010915	12	110547053	3644	0.0012	0.0003	0.0002847	0.111249	+++++	0
cg03699566	11	71900652	3643	-0.0012	0.0003	0.0002844	0.111249	-----	0
cg01585703	15	40074646	3194	0.0005	0.0001	0.0002845	0.111249	+++?+	0
cg21787323	11	85338252	3645	-0.0034	0.0009	0.0002839	0.111249	-----	0
cg23232188	3	121556543	3644	0.0027	0.0007	0.0002838	0.111249	+++++	0
cg24225668	6	160679811	3618	-0.0015	0.0004	0.0002844	0.111249	-----	0
cg05014727	10	6214016	3640	-0.0036	0.001	0.0002887	0.112554	----+	47.3
cg12973591	7	93519473	3621	0.0007	0.0002	0.0002897	0.112554	++-+-	47.2
cg26612409	5	160335	3618	-0.0015	0.0004	0.0002891	0.112554	-----	19.9
cg02552292	2	133343308	3496	-0.0007	0.0002	0.0002895	0.112554	-----	0
cg07469815	2	174049232	3534	-0.003	0.0008	0.0002887	0.112554	-----	0
cg05441830	6	169104540	3634	-0.0013	0.0004	0.0002896	0.112554	----+	0
cg04986899	16	17553784	3636	0.0022	0.0006	0.00029	0.112563	+++++	44.3
cg17787387	1	35667651	3621	0.0031	0.0009	0.0002906	0.112688	+++++	0
cg02897366	1	201425990	3642	0.003	0.0008	0.0002916	0.112792	+++-+	4.8
cg04193905	6	115989126	3625	-0.0006	0.0002	0.0002915	0.112792	-----	2.6
cg26343183	5	153008721	3635	0.0017	0.0005	0.0002917	0.112792	++++-	0
cg08056778	4	38139045	3648	-0.0016	0.0004	0.0002928	0.112895	-----	80
cg06433467	5	67730071	3642	-0.0029	0.0008	0.0002926	0.112895	-----	0
cg13699887	6	16320488	2673	0.001	0.0003	0.0002923	0.112895	++-?+	0
cg14237674	17	43239170	3637	0.0007	0.0002	0.0002938	0.112929	++-++	61.4
cg26191447	2	191656418	3606	-0.0029	0.0008	0.0002938	0.112929	-----	0
cg16565913	4	40632362	3642	0.0024	0.0007	0.0002938	0.112929	++-++	0
cg11948341	1	55353149	3628	0.0008	0.0002	0.000294	0.112929	+-+++	0
cg18729298	11	2555203	3631	0.0024	0.0007	0.0002943	0.112937	++-++	0
cg04193065	15	31528995	3538	-0.0025	0.0007	0.0002947	0.112984	----?	0
cg11909467	8	132912348	3625	0.0017	0.0005	0.0002965	0.113567	+++++	0
cg00431894	4	189871012	3553	0.0088	0.0024	0.0002969	0.113613	++++-	0
cg20775254	2	95940705	3642	-0.0015	0.0004	0.0002981	0.113965	-----	0
cg26160945	12	27396706	3644	0.0028	0.0008	0.0003028	0.115112	+++++	50.8
cg21370074	12	54942934	3631	-0.0024	0.0007	0.0003021	0.115112	-----	17.7
cg26450717	6	31650835	3181	-0.0086	0.0024	0.0003019	0.115112	---?-	3.7
cg07169826	7	142334043	3638	-0.0021	0.0006	0.000302	0.115112	----+	0
cg18595867	1	47899212	3648	0.002	0.0006	0.0003028	0.115112	+++++	0
cg26846781	17	61620942	3639	0.0015	0.0004	0.0003024	0.115112	+++++	0
cg16661761	8	23162383	3648	0.0047	0.0013	0.0003032	0.115156	+++++	0
cg12600749	7	157648749	3639	0.0048	0.0013	0.000304	0.115353	++-++	37.7
cg16500987	6	167104761	3629	-0.0018	0.0005	0.0003059	0.115965	-----	1.2
cg24886710	1	6232001	3633	0.0018	0.0005	0.0003063	0.115976	+++++	0
cg06096336	2	231989800	3547	0.0039	0.0011	0.0003065	0.115976	++++?	0
cg07796016	1	152779584	3596	0.0169	0.0047	0.0003074	0.116209	+++-+	5.7
cg05274316	15	70250464	3640	0.0022	0.0006	0.0003077	0.116214	++-+-	49.2
cg23752007	7	37429500	3636	0.0024	0.0007	0.000309	0.116597	+++-+	0
cg03058163	1	1153338	3635	-0.0018	0.0005	0.0003096	0.116715	---+-	0
cg08546707	1	846195	3642	-0.003	0.0008	0.0003114	0.117067	-----	0
cg03345232	14	92981121	3641	0.0034	0.0009	0.0003113	0.117067	+++++	0
cg18926409	15	65174571	3639	0.0016	0.0004	0.0003112	0.117067	+++++	0
cg22911054	11	68603379	3645	-0.0021	0.0006	0.000312	0.117185	----+	0
cg15588941	3	48936565	3637	-0.002	0.0005	0.0003136	0.117677	--+--	16
cg07986378	12	11898284	3586	-0.0039	0.0011	0.0003141	0.117756	-----	0
cg14968553	5	153600167	3205	0.0027	0.0008	0.0003148	0.117909	+++?-	0
cg08961196	8	8749494	3643	-0.0012	0.0003	0.0003165	0.117931	---+-	44.6
cg17115737	7	75580813	3643	-0.0021	0.0006	0.000316	0.117931	----+	11.1
cg15082870	7	36022841	3644	0.0022	0.0006	0.0003166	0.117931	++-++	0
cg16196968	8	86976101	3639	0.002	0.0006	0.0003158	0.117931	+++++	0
cg17960573	17	42437056	3631	-0.0005	0.0001	0.0003161	0.117931	----+	0
cg20507228	15	91460071	3642	0.0039	0.0011	0.0003158	0.117931	++++-	0
cg18448977	2	147807867	3630	-0.0018	0.0005	0.0003185	0.11853	-----	0
cg03413355	15	56537579	3642	0.0032	0.0009	0.0003189	0.118571	+++++	0
cg08446824	4	1720184	3160	0.0011	0.0003	0.0003194	0.118648	+++?+	6.4
cg01373248	3	18480297	3636	0.0025	0.0007	0.0003199	0.118725	+++++	0
cg27361520	2	103038171	3638	0.0014	0.0004	0.0003223	0.119507	+++++	0
cg02008402	11	100683448	3646	-0.0014	0.0004	0.0003228	0.119583	-----	0
cg04407417	12	52228651	3638	0.0012	0.0003	0.0003234	0.119696	+++-+	27.7
cg20544516	17	17717183	3638	0.0016	0.0005	0.0003252	0.120253	+++++	0
cg04187668	4	178406078	3625	0.0017	0.0005	0.0003268	0.120516	+++++	70.7
cg06615754	19	58193071	3642	-0.0053	0.0015	0.0003266	0.120516	----+	0
cg26122129	8	30241119	3642	-0.003	0.0008	0.0003267	0.120516	-----	0
cg24900983	6	152128528	3644	0.0018	0.0005	0.0003275	0.120664	+++++	56.2
cg19391675	6	40345594	3203	-0.0012	0.0003	0.0003286	0.12096	---?-	0
cg14843030	1	32716051	3204	0.0016	0.0005	0.0003294	0.121145	+++?-	57.7
cg13518079	20	2675072	3639	0.0073	0.002	0.0003302	0.121329	++++-	0
cg06617834	4	54942790	3641	0.0027	0.0008	0.0003309	0.121476	++-+-	20.1
cg23123148	14	93689257	3633	-0.0009	0.0003	0.0003318	0.121697	-----	14.5
cg17054691	17	79813439	3638	0.0016	0.0005	0.0003328	0.121844	+++-+	28
cg19980718	5	121704136	3640	-0.0011	0.0003	0.0003326	0.121844	----+	0
cg07069759	10	47134171	3646	0.0024	0.0007	0.0003332	0.12188	+++++	0
cg05708073	1	109637162	3643	0.0022	0.0006	0.0003343	0.12199	+++++	26.6
cg11664251	2	149634581	3616	0.001	0.0003	0.0003344	0.12199	+++++	0
cg00937359	6	86350540	3645	0.0022	0.0006	0.0003342	0.12199	+++++	0
cg11384427	12	6553585	3644	0.0019	0.0005	0.0003355	0.122281	+++++	0
cg24694018	1	145457621	3645	-0.0021	0.0006	0.0003363	0.122463	----+	3.1
cg12644285	15	93570953	3648	-0.0033	0.0009	0.0003368	0.122535	-----	16.7
cg24709951	17	73033009	3645	-0.0047	0.0013	0.0003381	0.122715	-----	38.2
cg06754224	1	28585612	3640	-0.0017	0.0005	0.0003383	0.122715	----+	25.5
cg10402995	1	248903325	3636	0.0018	0.0005	0.0003381	0.122715	++-++	0
cg11644891	13	23332625	3640	-0.0012	0.0003	0.0003385	0.122715	-----	0
cg01747969	7	96641558	3257	0.0062	0.0017	0.0003396	0.123004	+++++	0
cg26312071	15	90727783	3555	-0.0026	0.0007	0.0003407	0.123105	--+-+	60.8
cg07807757	7	50894570	3632	-0.0026	0.0007	0.0003416	0.123105	---+-	49.2
cg12200124	5	179220820	3633	-0.001	0.0003	0.0003412	0.123105	----+	7
cg13256912	3	11211081	3645	-0.0021	0.0006	0.0003418	0.123105	-----	3.6
cg23953831	1	117544416	3128	0.0015	0.0004	0.0003416	0.123105	++++-	0
cg09499849	2	158695158	3633	0.0022	0.0006	0.000342	0.123105	+++++	0
cg01047414	10	13341660	3623	0.0007	0.0002	0.0003415	0.123105	+++++	0
cg11248330	6	27247663	3618	0.0007	0.0002	0.0003445	0.123785	+++-+	0
cg20956594	13	29202889	3552	-0.0035	0.001	0.0003443	0.123785	-----	0
cg24741609	1	54122060	3612	0.0028	0.0008	0.0003449	0.12382	+++++	0
cg23637155	8	110347022	3393	0.0015	0.0004	0.0003463	0.124139	+++-+	52.7
cg16158027	2	196520930	3642	-0.0025	0.0007	0.0003464	0.124139	-----	8.9
cg17866373	1	228651353	3639	-0.0016	0.0005	0.0003469	0.124209	-----	2.1
cg22799499	1	40773045	3642	-0.0015	0.0004	0.0003487	0.124743	----+	17.2
cg24720038	3	128291538	3642	-0.0018	0.0005	0.0003503	0.125167	--+--	44
cg09491962	10	98900771	3642	-0.0017	0.0005	0.0003505	0.125167	-----	9
cg04694022	6	30582352	3635	0.0033	0.0009	0.0003513	0.125342	+++++	0
cg27209729	11	64428925	3646	-0.0039	0.0011	0.0003525	0.12566	----+	32
cg13257421	2	9987440	3634	-0.0037	0.001	0.0003537	0.125757	-----	23.3
cg04042861	2	231989824	3463	0.0044	0.0012	0.0003535	0.125757	+++--	23.1
cg14423778	3	151985433	3581	-0.0038	0.0011	0.0003534	0.125757	-----	0
cg07363144	1	2796691	3637	0.0019	0.0005	0.0003544	0.125896	+++++	0
cg13851904	1	47899230	3648	0.0021	0.0006	0.0003553	0.126105	+++++	0
cg09259843	2	25452362	3646	-0.002	0.0005	0.0003557	0.126137	-----	44.1
cg12753631	6	31566610	3634	-0.001	0.0003	0.0003571	0.126444	-----	29.7
cg05119988	4	166251189	3641	-0.0033	0.0009	0.0003575	0.126444	-----	0
cg12508258	10	1567872	3610	-0.0012	0.0003	0.0003573	0.126444	-----	0
cg25376310	6	158018910	3641	-0.0022	0.0006	0.0003586	0.126723	--+-+	0
cg09495482	6	29408232	3641	-0.0013	0.0004	0.0003606	0.126878	-----	14.3
cg11416243	10	11207907	3627	0.0002	0.0001	0.00036	0.126878	++-+-	0
cg16659470	8	94744382	3648	0.0023	0.0007	0.0003605	0.126878	+++++	0
cg12547807	1	9473751	3646	-0.0021	0.0006	0.0003594	0.126878	----+	0
cg18721397	5	32584912	3640	-0.0042	0.0012	0.0003598	0.126878	-----	0
cg11080651	5	10445523	3642	-0.0014	0.0004	0.0003622	0.127331	----+	0
cg03742567	11	57424513	3646	-0.0015	0.0004	0.0003642	0.127923	-----	57.5
cg14928764	20	23064608	3629	0.002	0.0006	0.0003649	0.128058	+++++	35.4
cg09813400	5	150431636	3643	0.0013	0.0004	0.0003655	0.128158	++-++	16.4
cg07160163	9	93563778	3604	0.0009	0.0003	0.0003669	0.128538	+++++	10.3
cg12880685	10	120489658	3632	0.0024	0.0007	0.0003677	0.128708	++-++	0
cg12417775	1	212463238	3619	0.0035	0.001	0.0003686	0.12876	++++-	0
cg18995788	8	62673444	3635	-0.0019	0.0005	0.0003684	0.12876	----+	0
cg23612849	10	2964740	3602	-0.0025	0.0007	0.0003688	0.12876	----+	0
cg06202737	2	128166279	3648	-0.0036	0.001	0.0003702	0.129138	-----	0
cg01649867	4	155056878	3641	-0.0007	0.0002	0.0003712	0.129154	---+-	47.1
cg02359132	6	111279585	3636	-0.0029	0.0008	0.0003712	0.129154	--+-+	44.2
cg19677927	8	17018331	3647	0.0016	0.0005	0.0003711	0.129154	+++++	31
cg23025459	1	3134420	3198	-0.0048	0.0013	0.0003716	0.129176	---?-	55.9
cg19621076	1	26800075	3640	0.0033	0.0009	0.0003719	0.129176	++++-	0
cg16395997	1	3562798	3628	0.0026	0.0007	0.0003747	0.129816	++-++	38.8
cg09424348	6	30881549	3630	-0.0031	0.0009	0.0003744	0.129816	----+	0
cg07735969	16	68418473	3640	0.0017	0.0005	0.0003746	0.129816	+++++	0
cg14145074	7	5567891	3635	0.0021	0.0006	0.0003753	0.129913	+++++	38
cg11023668	2	25095040	3648	-0.0061	0.0017	0.0003778	0.129914	--+--	38.7
cg22479226	5	154153028	3645	0.0019	0.0005	0.0003782	0.129914	+++--	35.4
cg00509136	19	50141490	3638	-0.0011	0.0003	0.000377	0.129914	---++	28.9
ch.1.1767330R	1	62605408	3639	0.0004	0.0001	0.0003758	0.129914	+--++	12
cg00257187	10	91401349	3586	-0.001	0.0003	0.0003767	0.129914	---+-	0
cg15072832	1	27902739	3643	-0.0016	0.0004	0.000376	0.129914	----+	0
cg22740603	6	33397959	3643	0.0021	0.0006	0.0003782	0.129914	++++-	0
cg08726667	16	28573379	3645	0.0023	0.0006	0.0003785	0.129914	+++++	0
cg10498813	1	26362757	3623	-0.0006	0.0002	0.0003772	0.129914	-----	0
cg21161394	1	167408709	3643	0.0023	0.0006	0.0003784	0.129914	++-+-	0
cg23687971	20	32262772	3647	-0.0027	0.0008	0.0003792	0.130045	-----	2.9
cg05995267	16	29822529	3645	-0.0013	0.0004	0.0003797	0.130106	----+	0
cg12158889	2	84663044	3542	0.0022	0.0006	0.0003805	0.130271	++++?	0
cg24040043	1	207224982	3466	-0.0012	0.0003	0.0003813	0.130325	---+-	0
cg17928819	8	58190903	3639	-0.0006	0.0002	0.0003813	0.130325	-----	0
cg15933451	2	98329830	3646	-0.0016	0.0005	0.0003829	0.130762	-----	0
cg09652933	12	124069016	3618	0.0003	0.0001	0.0003844	0.131156	+++-+	57.3
cg07276007	11	969000	3642	0.0009	0.0003	0.0003847	0.131156	+++++	27.3
cg06797156	8	124173733	3646	-0.0027	0.0008	0.0003869	0.131246	----+	61.5
cg07814932	1	120437090	3647	-0.0022	0.0006	0.0003854	0.131246	+---+	61.3
cg04816311	7	1066650	3644	0.0037	0.001	0.0003863	0.131246	++-++	36.6
cg17518962	7	99766552	3642	-0.0014	0.0004	0.0003866	0.131246	----+	0
cg12307314	5	142206724	3643	-0.0018	0.0005	0.0003857	0.131246	-----	0
cg15321908	3	53187213	3637	-0.0018	0.0005	0.0003866	0.131246	----+	0
cg16824319	1	248903933	3640	0.0016	0.0005	0.000388	0.131509	+++++	36.8
cg07543400	17	3824384	3642	0.0022	0.0006	0.0003906	0.13228	+++++	2.4
cg11464160	2	131870398	3647	0.0018	0.0005	0.0003912	0.132373	++-++	0
cg05555337	17	46669113	3634	-0.0019	0.0005	0.0003931	0.132684	-----	46.1
cg07217499	12	2416339	3646	-0.0019	0.0005	0.0003926	0.132684	-----	0
cg03763874	19	933707	3645	0.0019	0.0005	0.000393	0.132684	++++-	0
cg09516200	17	78735324	3633	-0.0026	0.0007	0.000394	0.132878	-----	10.8
cg00376553	7	100073281	3637	0.0025	0.0007	0.0003944	0.132902	++++-	58.2
cg16847051	12	54121714	3636	-0.0013	0.0004	0.0003957	0.13301	--+-+	48.5
cg01360119	7	150101760	3647	-0.0017	0.0005	0.0003954	0.13301	-----	0
cg23080178	12	52463740	3604	0.0002	0.0001	0.0003952	0.13301	+++-+	0
cg05328667	15	28015357	3622	-0.0037	0.001	0.0003967	0.133116	---++	78.5
cg17086398	1	31896392	3557	0.0035	0.001	0.0003969	0.133116	+++++	47.1
cg19015086	22	30817820	3624	0.002	0.0006	0.000397	0.133116	+++++	0
cg00108715	3	52565015	3641	0.0019	0.0005	0.0003979	0.133308	++++-	0
cg08876103	1	39572323	3647	-0.0025	0.0007	0.0004	0.133791	----+	27.8
cg27573549	19	56189952	3613	0.001	0.0003	0.0003997	0.133791	++++-	0
cg21240950	2	131103038	3572	-0.0011	0.0003	0.0004008	0.133948	-----	15.9
cg05681670	16	2740814	3634	-0.0026	0.0007	0.0004018	0.134162	-----	62.2
cg03116030	18	43674357	3641	0.0012	0.0003	0.0004021	0.134162	+++++	0
cg04668137	13	24385195	3550	0.0036	0.001	0.0004029	0.134209	++-+-	53.7
cg05162564	5	139491931	3645	0.002	0.0006	0.0004029	0.134209	+++++	40.1
cg06357908	1	192548609	3640	0.0016	0.0005	0.0004038	0.134288	+++++	14
cg02194684	5	31853945	3637	-0.0032	0.0009	0.0004035	0.134288	-----	0.7
cg07271561	3	50359363	3640	-0.0016	0.0004	0.0004056	0.134777	-----	0
cg05988358	10	74082489	3637	0.0014	0.0004	0.0004067	0.134921	++++-	10.8
cg20026178	6	2768054	3646	-0.0031	0.0009	0.0004064	0.134921	----+	0
cg16892812	7	121796366	3630	-0.0013	0.0004	0.0004085	0.135408	----+	0
cg25363679	12	71031202	3644	0.003	0.0009	0.0004112	0.136192	+++++	40.1
cg24579224	1	2205902	3531	-0.0002	0.0001	0.000412	0.136235	-----	0
cg15976709	19	12913119	3626	-0.0013	0.0004	0.0004118	0.136235	----+	0
cg10977890	8	23104600	3643	-0.001	0.0003	0.0004124	0.136256	----+	0
cg14656297	9	71651331	3611	-0.0014	0.0004	0.0004129	0.136311	----+	0
cg03885055	1	16723232	3644	-0.0015	0.0004	0.0004142	0.13644	--+--	12.7
cg09390241	4	8174148	3637	-0.0029	0.0008	0.0004143	0.13644	-----	0
cg17713673	12	46466053	3644	-0.0024	0.0007	0.0004138	0.13644	-----	0
cg21956614	4	129439073	3643	0.0026	0.0007	0.0004162	0.136844	++-+-	11.6
cg25028542	7	36429120	3647	-0.0017	0.0005	0.0004161	0.136844	-----	0
cg19742341	11	70385301	3614	-0.0016	0.0004	0.0004169	0.136964	-----	0
cg08216099	2	1725761	3609	-0.0023	0.0006	0.0004209	0.138166	-----	0
cg14724918	5	133984172	3629	0.0006	0.0002	0.0004213	0.138186	+++++	0
cg25739715	22	30663881	3635	-0.0011	0.0003	0.000422	0.138304	-----	0
cg01307939	7	98467571	3557	0.0004	0.0001	0.0004238	0.138703	++-++	0
cg15200789	10	79285311	3627	-0.002	0.0006	0.0004239	0.138703	----+	0
cg13507563	11	17952483	3320	0.0039	0.0011	0.0004257	0.13891	+++++	41.2
cg14531564	1	1154853	3645	-0.0022	0.0006	0.0004253	0.13891	--+--	13.1
cg04181214	8	142192601	3197	-0.0022	0.0006	0.0004259	0.13891	---?-	0
cg08031982	16	87577539	3646	-0.0065	0.0018	0.0004251	0.13891	---+-	0
cg18465962	7	100767262	3619	-0.0017	0.0005	0.0004265	0.138994	-----	1.1
cg03741348	1	32712237	3647	0.0024	0.0007	0.000428	0.139371	++-++	37.2
cg14633965	11	46784427	3629	0.0009	0.0003	0.0004286	0.139455	++-++	0
cg12181372	20	58508123	3647	0.0046	0.0013	0.0004298	0.139733	+++++	29.7
cg24953321	3	32860553	3639	-0.0018	0.0005	0.0004331	0.140693	----+	0
cg24328944	13	96256596	3631	-0.002	0.0006	0.0004338	0.140808	-----	2.5
cg19052547	7	151418881	3632	-0.0014	0.0004	0.0004348	0.14102	-----	0
cg16339434	11	2286788	3647	-0.0014	0.0004	0.0004363	0.141394	-----	4.5
cg20300794	2	234359705	3642	0.0018	0.0005	0.0004376	0.141477	-+-++	65.6
cg17356999	15	40861314	3643	0.0005	0.0001	0.0004376	0.141477	+++++	0
cg07651316	16	3641320	3627	-0.0027	0.0008	0.0004373	0.141477	-----	0
cg18252924	13	99129256	3202	-0.0015	0.0004	0.0004399	0.142107	---?-	0
cg01034973	8	143459908	3625	-0.0012	0.0003	0.0004408	0.142285	----+	26.1
cg01741041	7	5567862	3645	0.0017	0.0005	0.0004412	0.142301	+++++	35.8
cg16206344	6	166270367	3622	-0.0023	0.0007	0.0004424	0.142575	----+	0
cg20200080	2	171830785	3643	-0.0018	0.0005	0.0004432	0.14272	---+-	60.7
cg13652954	11	66337115	3646	-0.0011	0.0003	0.0004455	0.143233	---+-	34.9
cg13319042	5	151067848	3641	-0.0018	0.0005	0.0004453	0.143233	-----	0
cg08507178	22	50357265	3642	-0.0017	0.0005	0.0004461	0.143296	-----	0
cg11018892	6	9648219	3638	-0.0029	0.0008	0.0004464	0.143296	-----	0
cg09844976	5	148188454	3645	0.0026	0.0007	0.0004495	0.144095	+++++	0
cg05616969	2	118982661	3647	0.0019	0.0005	0.0004496	0.144095	++-+-	0
cg18325920	2	27255615	3640	-0.0007	0.0002	0.0004511	0.144462	+---+	57
cg27652869	5	172216846	3633	-0.0013	0.0004	0.0004532	0.144788	-----	31.9
cg18984211	2	73498074	3643	-0.0013	0.0004	0.0004527	0.144788	-----	4.2
cg27183007	7	50132975	3645	-0.0022	0.0006	0.0004539	0.144788	---+-	0
cg15836635	8	57025662	3517	0.0003	0.0001	0.0004536	0.144788	++-++	0
cg01890836	17	17055584	3628	-0.0023	0.0007	0.0004537	0.144788	-----	0
cg21448145	13	103054752	3633	0.001	0.0003	0.0004555	0.145035	+++++	7.6
cg05684266	3	149825195	3636	-0.0018	0.0005	0.0004561	0.145035	----+	0
cg05899984	12	125038763	3646	0.0015	0.0004	0.0004557	0.145035	+++-+	0
cg15380836	17	1553341	3633	-0.0012	0.0003	0.0004558	0.145035	----+	0
cg14780837	22	39760267	3642	0.0023	0.0007	0.0004573	0.145076	++++-	58.2
cg18683720	19	7694563	3606	0.0004	0.0001	0.0004573	0.145076	++-++	0
cg13518625	8	29522838	3637	-0.0028	0.0008	0.0004573	0.145076	-----	0
cg00073460	6	149806502	3639	-0.0042	0.0012	0.0004579	0.145153	----+	5.6
cg10098541	3	122785650	3633	-0.0032	0.0009	0.0004597	0.145383	----+	0
cg07366503	1	228330085	3197	0.0018	0.0005	0.0004597	0.145383	+++?+	0
cg24403644	20	42574624	3642	0.0012	0.0004	0.0004592	0.145383	+++--	0
cg06366107	1	154990562	3647	-0.0015	0.0004	0.0004611	0.145713	-----	0
cg02347652	12	122332665	3643	0.001	0.0003	0.0004637	0.146307	+++++	10.9
cg22361283	6	68597649	3642	-0.0011	0.0003	0.0004635	0.146307	-----	9.5
cg24038105	1	15679299	3637	-0.0018	0.0005	0.0004651	0.146635	+----	59.3
cg23254497	19	2495334	3645	-0.0022	0.0006	0.0004661	0.146836	-----	0
cg15413523	5	133451625	3643	0.0027	0.0008	0.0004673	0.146877	+++++	53.1
cg22117805	11	36422455	3638	-0.002	0.0006	0.000468	0.146877	-----	41.8
cg08348461	2	135208138	3547	0.001	0.0003	0.0004667	0.146877	-+++?	29.5
cg05087842	8	99076605	3603	-0.001	0.0003	0.0004684	0.146877	----+	0
cg00055073	2	43398118	3634	-0.0022	0.0006	0.0004684	0.146877	-----	0
cg05294455	17	45286609	3635	0.0016	0.0005	0.0004675	0.146877	+++++	0
cg23213327	2	7016509	3646	0.0029	0.0008	0.0004698	0.147203	+++++	0
cg01286935	16	89778247	3636	-0.0019	0.0006	0.0004717	0.147488	-----	0
cg06609498	2	240233240	3549	-0.0008	0.0002	0.0004718	0.147488	----?	0
cg00417151	20	17598356	3640	0.0022	0.0006	0.0004715	0.147488	+++++	0
cg14186846	6	15256907	3638	0.0019	0.0006	0.0004731	0.147668	++++-	0
cg02398682	1	32802228	3207	-0.0014	0.0004	0.0004729	0.147668	---?+	0
cg08677347	8	19615514	3642	-0.0017	0.0005	0.000474	0.147835	----+	0
cg22449114	20	590243	3648	-0.0026	0.0007	0.0004751	0.148064	-----	0
cg04528240	4	56504657	3636	-0.0013	0.0004	0.0004758	0.148169	----+	0
cg14989202	1	9714843	3623	-0.002	0.0006	0.0004769	0.148398	-----	0
cg12520319	15	101740264	3643	-0.002	0.0006	0.0004778	0.14845	----+	43.6
cg23184690	19	45429771	3548	0.0013	0.0004	0.0004778	0.14845	+++-?	0
cg21919596	1	6201851	3645	-0.0016	0.0005	0.0004803	0.148999	-----	0
cg20749059	3	57094404	3629	-0.0014	0.0004	0.0004802	0.148999	-----	0
cg06905511	5	139062493	3638	-0.0058	0.0016	0.0004825	0.149568	-----	0
cg26611650	16	73461313	3622	-0.0013	0.0004	0.0004839	0.149887	-----	7.4
cg26703534	5	377358	3640	0.0023	0.0007	0.0004852	0.150175	+++++	0
cg19325791	17	46560683	3638	-0.0032	0.0009	0.0004881	0.150958	----+	3.7
cg00602811	2	145278564	3643	-0.0035	0.001	0.0004885	0.150967	-----	0
cg02076355	10	45474372	3642	-0.0021	0.0006	0.0004904	0.151324	-----	23.8
cg14410964	9	139427106	3637	-0.0021	0.0006	0.0004901	0.151324	----+	0
cg14123750	13	114318492	3642	0.0024	0.0007	0.0004915	0.151548	+++-+	61.1
cg03427849	4	184578976	3612	0.0036	0.001	0.000493	0.151896	+++++	0
cg04154653	1	1133248	3577	0.001	0.0003	0.0004967	0.152765	++++-	74.6
cg03366285	15	83474726	3643	0.0017	0.0005	0.0004977	0.152765	+++-+	4.4
cg00259097	16	70770604	3643	0.0014	0.0004	0.0004974	0.152765	++++-	0
cg07058377	17	2041773	3648	0.0018	0.0005	0.0004973	0.152765	++++-	0
cg15711521	3	167767619	3644	-0.0012	0.0004	0.000497	0.152765	-----	0
cg27604145	5	140186489	3640	0.0052	0.0015	0.000499	0.152933	+++++	0
cg19211853	13	79968216	3619	-0.0041	0.0012	0.000499	0.152933	----+	0
cg20991819	1	218617769	3635	-0.0033	0.0009	0.0004999	0.153093	----+	3.8
cg26642655	7	150864395	3616	-0.001	0.0003	0.0005017	0.153105	-----	58.3
cg23636802	6	32054441	3180	-0.0019	0.0005	0.0005006	0.153105	--+?-	51.4
cg12332902	2	98330020	3640	-0.0015	0.0004	0.0005021	0.153105	-----	43.1
cg01400541	10	50386612	3644	-0.0013	0.0004	0.0005012	0.153105	-----	35.7
cg26686068	4	7700686	3619	-0.0027	0.0008	0.0005022	0.153105	----+	0
cg03095773	2	102051598	3633	0.0018	0.0005	0.0005009	0.153105	+++++	0
cg22159171	6	41343373	3634	0.0009	0.0003	0.0005057	0.153917	+-+++	62.1
cg19557110	17	4082271	3642	0.0021	0.0006	0.000506	0.153917	+++++	0
cg12056646	7	32982914	3641	-0.001	0.0003	0.0005053	0.153917	-----	0
cg20820107	1	12193099	3638	-0.0015	0.0004	0.0005069	0.154076	-----	0
cg24669449	1	110175592	3631	0.0015	0.0004	0.0005074	0.154112	++++-	23.2
cg06891775	10	80704982	3641	0.0013	0.0004	0.0005079	0.154149	++++-	0
cg20253855	7	101762511	3633	-0.0027	0.0008	0.0005102	0.154446	----+	60.3
cg26860855	7	152618527	3632	-0.0012	0.0003	0.0005098	0.154446	----+	48.1
cg22502001	1	2360018	3645	0.0017	0.0005	0.0005104	0.154446	++++-	0
cg04583842	16	88103117	3637	0.0033	0.0009	0.00051	0.154446	+++++	0
cg24761525	17	46651745	3626	-0.0026	0.0008	0.0005121	0.154706	----+	39
cg13112407	2	97204931	3623	-0.0017	0.0005	0.0005123	0.154706	-----	34.3
cg22017309	11	61685499	3640	-0.0013	0.0004	0.0005124	0.154706	----+	0
cg10987503	7	922825	3643	0.0016	0.0004	0.0005141	0.155104	++++-	0
cg03726147	1	44686022	3628	0.0017	0.0005	0.0005149	0.15523	++++-	43.7
cg25409554	1	234871422	3197	0.0022	0.0006	0.0005171	0.155577	++-?+	30.2
cg26673195	17	41052729	3645	-0.0023	0.0007	0.0005172	0.155577	--+-+	27.2
cg15958828	3	71598380	3647	-0.0019	0.0005	0.0005169	0.155577	----+	0
cg20116935	3	50303757	3641	-0.0016	0.0005	0.0005177	0.155588	--+--	9.7
cg02835462	1	46391567	3636	0.002	0.0006	0.000518	0.155588	+++++	0
cg17748769	7	158352181	3622	0.0052	0.0015	0.0005184	0.155593	++++-	0
cg03765419	2	70251483	3638	-0.002	0.0006	0.0005194	0.155778	-----	0
cg23095383	1	198649189	3634	-0.0016	0.0005	0.0005225	0.155882	--+--	69.1
cg18262201	10	6187854	3629	-0.0036	0.001	0.0005231	0.155882	---++	60.5
cg00005543	6	170151632	3607	0.0003	0.0001	0.0005226	0.155882	++-++	44.4
cg03917666	10	3977608	3633	-0.0023	0.0007	0.0005207	0.155882	-----	31
cg02667577	7	5270567	3633	0.0011	0.0003	0.0005232	0.155882	++++-	27.2
cg17340729	6	16850308	3188	0.0033	0.001	0.0005218	0.155882	+++?+	0
cg15705813	2	70297499	3577	0.0024	0.0007	0.0005224	0.155882	+++++	0
cg07891820	4	7799636	3626	-0.0009	0.0003	0.0005205	0.155882	-----	0
cg05169499	12	52673946	3192	-0.0017	0.0005	0.0005231	0.155882	---?-	0
cg23250407	14	78223959	3617	0.0014	0.0004	0.0005245	0.156155	+++++	0
cg20585830	22	21998385	3637	-0.0016	0.0005	0.0005253	0.156279	----+	0
cg03753670	1	6762231	3635	-0.0018	0.0005	0.0005284	0.157086	----+	0
cg15680755	19	54411668	3612	0.0008	0.0002	0.0005293	0.157238	+++++	0
cg21855211	2	242805838	3644	-0.0041	0.0012	0.0005302	0.157391	-----	0
cg15880704	10	112546110	3618	0.0018	0.0005	0.0005318	0.157521	+++++	0
cg03207121	7	1576174	3629	0.0014	0.0004	0.0005311	0.157521	++++-	0
cg01060471	10	103911733	3641	-0.0024	0.0007	0.0005315	0.157521	---++	0
cg26207357	2	190539199	3562	0.0005	0.0001	0.0005332	0.157705	+++++	42.2
cg25838968	1	208250847	3611	0.0027	0.0008	0.000533	0.157705	++++-	19.8
cg01565703	14	103245090	3645	-0.0028	0.0008	0.0005343	0.157745	-----	21.2
cg22766888	11	3188566	3641	0.0046	0.0013	0.0005341	0.157745	++-++	19.7
cg19122402	12	111892971	3603	0.0028	0.0008	0.0005345	0.157745	++++-	0
cg17984638	4	48136452	3642	0.0017	0.0005	0.0005367	0.157936	+++++	0
cg12038298	11	1951814	3633	0.0016	0.0005	0.0005361	0.157936	+++++	0
cg10671830	4	7652103	3629	-0.003	0.0009	0.0005365	0.157936	-----	0
cg13633866	6	149454921	3191	-0.0011	0.0003	0.0005358	0.157936	---?-	0
cg20872072	2	27607616	3616	-0.0012	0.0004	0.0005377	0.158116	---+-	51
cg05449607	6	111279612	3629	-0.0026	0.0008	0.0005395	0.15853	--+--	36.8
cg16664617	19	17607007	3635	-0.0018	0.0005	0.0005419	0.15912	-----	0
cg19200592	3	32877042	3593	0.0037	0.0011	0.0005428	0.159155	++++-	4.6
cg11388866	21	40752116	3643	-0.002	0.0006	0.0005427	0.159155	-----	0
cg24425149	13	75991251	3640	-0.0022	0.0006	0.0005438	0.159218	---+-	20.4
cg10222534	19	48958894	3639	-0.001	0.0003	0.0005435	0.159218	-----	0
cg02524834	6	41934765	3630	-0.0023	0.0007	0.0005444	0.159279	-----	27.4
cg25158622	6	32942429	3621	0.002	0.0006	0.0005448	0.159281	++++-	6.4
cg26979518	12	56078391	3638	-0.0016	0.0004	0.0005455	0.159286	----+	28
cg06137032	11	61522807	3629	0.0006	0.0002	0.0005456	0.159286	+++++	0
cg17034988	12	64173610	3468	0.0001	0	0.0005468	0.159522	++---	34.3
cg22630748	12	57848870	3627	-0.0013	0.0004	0.000548	0.159701	----+	30.2
cg02203067	16	87866800	3639	0.002	0.0006	0.0005482	0.159701	+++++	0
cg00948664	3	48935316	3601	-0.0033	0.001	0.0005488	0.159761	-----	45.6
cg27576485	17	40558063	3640	-0.004	0.0012	0.0005514	0.160347	-----	37.6
cg22971720	14	103015028	3633	-0.001	0.0003	0.0005516	0.160347	-----	17.1
cg22970173	22	41637080	3619	0.0016	0.0005	0.0005532	0.160669	+++++	9.7
cg25292309	2	58989427	3645	-0.0028	0.0008	0.0005535	0.160669	-----	0
cg09222732	6	466893	3643	-0.0012	0.0003	0.0005548	0.160731	--+--	2.2
cg18628449	4	77507411	3638	0.0016	0.0005	0.0005549	0.160731	+++++	2.1
cg11963280	15	40453778	3627	0.0005	0.0002	0.0005542	0.160731	+++++	0
cg12712184	7	155790801	3630	-0.0016	0.0005	0.0005569	0.161081	--+-+	29.5
cg06603309	11	2724144	3198	-0.0017	0.0005	0.0005566	0.161081	---?-	0
cg09876440	3	10325981	3641	-0.0043	0.0012	0.0005586	0.161458	-----	0
cg27389255	11	14664598	3641	0.0019	0.0006	0.0005606	0.161806	+++-+	29.5
cg26446803	11	1807232	3640	0.002	0.0006	0.0005605	0.161806	+++++	0
cg02068690	2	25600451	3640	0.0016	0.0005	0.0005617	0.162008	++++-	0
cg12372477	20	57465915	3618	0.0005	0.0001	0.000563	0.162268	+++++	32.7
cg26474717	10	44501318	3636	-0.0007	0.0002	0.0005646	0.162614	----+	36.6
cg02602601	12	56618057	3644	0.0008	0.0002	0.0005694	0.16385	++++-	33.8
cg16969872	13	79968324	3644	-0.0027	0.0008	0.0005697	0.16385	----+	0
cg02723600	5	134661503	3647	-0.0011	0.0003	0.000571	0.163876	--+-+	68.4
cg14334460	9	140346899	3640	0.0025	0.0007	0.0005702	0.163876	++++-	31.7
cg25767729	8	143746471	3643	0.0018	0.0005	0.000571	0.163876	++++-	0
cg21927426	11	74854138	3634	-0.0021	0.0006	0.0005716	0.163933	+---+	35.1
cg26566236	6	139459701	3640	-0.0018	0.0005	0.0005738	0.164448	-----	0
cg06797069	17	37328334	3636	0.001	0.0003	0.0005751	0.164528	+++++	15.3
cg17932849	2	131651417	3642	-0.0016	0.0005	0.0005757	0.164528	--+--	0
cg21735344	14	102553260	3629	0.0009	0.0002	0.0005757	0.164528	+++++	0
cg25292663	17	79386969	3641	0.002	0.0006	0.000575	0.164528	+++++	0
cg09490007	6	41704003	3611	-0.0019	0.0006	0.0005769	0.164725	-----	0
cg14195115	9	38061778	3632	0.0013	0.0004	0.0005772	0.164725	+++++	0
cg10164987	2	63816052	3628	0.0006	0.0002	0.000579	0.165123	+++++	0
cg00960906	5	31769846	3624	-0.0022	0.0006	0.0005813	0.165662	-----	0
cg10061805	10	111695004	3201	0.0022	0.0007	0.0005831	0.165883	+++?+	60.1
cg19728382	5	172757276	3641	0.0023	0.0007	0.0005833	0.165883	+++++	36.1
cg23383149	14	24909125	3643	0.0022	0.0006	0.0005827	0.165883	-+-++	28
cg14280181	2	223291007	3600	0.0082	0.0024	0.0005839	0.165938	+++++	0
cg24391279	8	1708526	3195	0.0031	0.0009	0.0005857	0.165985	+++?+	27.5
cg07396746	8	23162295	3641	0.0027	0.0008	0.0005856	0.165985	+++++	0
cg02159996	6	89927233	3648	-0.0022	0.0006	0.0005849	0.165985	-----	0
cg05050042	4	154711563	3184	0.003	0.0009	0.0005854	0.165985	+++?+	0
cg24341800	11	107992076	3637	0.0005	0.0002	0.0005888	0.166168	+-+++	12.4
cg11642324	12	133348293	3630	0.0025	0.0007	0.0005885	0.166168	+++-+	10
cg04439458	5	138467593	3626	0.003	0.0009	0.0005886	0.166168	-++++	0
cg21431387	8	16044564	3614	-0.0015	0.0004	0.0005878	0.166168	-----	0
cg22571135	7	55377050	3646	0.0035	0.001	0.0005874	0.166168	+++++	0
cg16752583	7	142583731	3628	-0.0015	0.0004	0.0005882	0.166168	----+	0
cg07052041	10	135092104	3203	-0.0017	0.0005	0.0005907	0.166502	---?+	66.7
cg01191058	16	89048433	3612	0.0009	0.0003	0.0005908	0.166502	+++++	0
cg18369990	2	112941244	3544	-0.0022	0.0006	0.000594	0.1672	----?	37.6
cg16663980	1	158809049	3598	0.0036	0.001	0.0005941	0.1672	+++++	0
cg24136700	17	17696044	3602	-0.0017	0.0005	0.0005968	0.167843	-----	53.7
cg26820223	1	150898727	3196	0.0003	0.0001	0.0005984	0.168177	+++?+	0
cg02730804	5	125799820	3647	0.0015	0.0004	0.0005998	0.168454	+++++	0
cg10975897	6	15504844	3621	-0.0029	0.0008	0.0006008	0.168502	----+	57
cg01636910	1	85740751	3644	-0.0019	0.0006	0.0006005	0.168502	----+	0
cg18099096	4	23936764	3204	0.0058	0.0017	0.0006014	0.168554	+++?+	0
cg18909389	6	31701110	3640	0.0026	0.0008	0.0006031	0.168914	++++-	0
cg21108085	11	44591098	3643	-0.0018	0.0005	0.0006069	0.169683	----+	20.9
cg12654519	4	148715234	3372	-0.003	0.0009	0.0006071	0.169683	----+	0.8
cg26160839	1	168250119	3639	-0.0011	0.0003	0.000607	0.169683	-----	0
cg05087455	2	7171869	3547	-0.0015	0.0004	0.0006079	0.16979	----?	0
cg02097120	1	154492952	3642	-0.0016	0.0005	0.0006089	0.169953	-----	0
cg00838756	15	35049448	3617	-0.0016	0.0005	0.0006098	0.170087	-----	0
cg11358935	2	52857018	3192	-0.0006	0.0002	0.0006103	0.17011	---?-	0
cg21784940	7	150067807	3642	0.0023	0.0007	0.0006109	0.170155	+++++	42.8
cg02631622	16	48418433	3641	0.0004	0.0001	0.0006113	0.170155	++--+	40.8
cg02024352	3	51573586	3333	0.0021	0.0006	0.000613	0.170511	+++++	55.4
cg08640498	12	57828515	3643	0.0014	0.0004	0.0006137	0.170589	+++++	0
cg05395210	2	69002378	3642	-0.002	0.0006	0.0006161	0.171139	-----	0
cg15114651	19	47289410	3548	-0.0016	0.0005	0.0006175	0.171405	---+?	34.5
cg06599169	19	17973311	3547	-0.0017	0.0005	0.0006179	0.171405	----?	0
cg13462909	9	118996078	3090	-0.0018	0.0005	0.0006201	0.171781	-+-??	88
cg00039326	1	36615845	3648	-0.0019	0.0006	0.0006197	0.171781	----+	0
cg01400750	4	145956168	3639	0.0026	0.0008	0.0006219	0.172011	++-++	32.7
cg10962805	2	125672110	3628	-0.0018	0.0005	0.0006217	0.172011	-----	0
cg23536372	2	80136875	3643	-0.0004	0.0001	0.0006222	0.172011	-----	0
cg26405097	6	15428301	3646	0.0021	0.0006	0.0006233	0.172074	+++++	21.8
cg15159987	19	17003890	3641	0.002	0.0006	0.0006236	0.172074	+++++	5.2
cg16717099	6	30710901	3622	0.0003	0.0001	0.0006237	0.172074	+++++	0
cg07095836	7	62574925	3615	-0.0026	0.0007	0.0006267	0.172785	-----	23.1
cg13917151	1	27730185	3645	0.0017	0.0005	0.0006287	0.173156	++-++	29.4
cg21902966	3	18391029	3643	0.0018	0.0005	0.0006289	0.173156	+++++	0
cg24931355	17	17696392	3162	-0.0018	0.0005	0.0006306	0.173507	---?-	19
cg18336453	6	43082296	3643	-0.0021	0.0006	0.0006318	0.173719	-----	0.8
cg24360993	15	50534287	3521	0.0009	0.0003	0.0006335	0.174069	++++?	0
cg27147615	13	40976678	3640	0.0011	0.0003	0.0006371	0.174288	++--+	58
cg03334072	7	150435779	3639	-0.0033	0.001	0.0006364	0.174288	--+--	30.6
cg00784161	2	238406432	3547	0.0019	0.0006	0.0006364	0.174288	++++?	0
cg00718518	5	171766029	3637	-0.002	0.0006	0.0006363	0.174288	-----	0
cg09365924	12	53611399	3636	-0.0017	0.0005	0.0006359	0.174288	-----	0
cg24237862	7	37026842	3204	-0.0029	0.0009	0.0006368	0.174288	---?+	0
cg12436772	2	216402384	3079	0.0032	0.0009	0.0006373	0.174288	+++??	0
cg04221877	1	25257515	3634	0.0008	0.0002	0.0006378	0.174308	+++++	65.8
cg13857947	2	240318818	3644	0.0012	0.0003	0.0006396	0.174682	++++-	0
cg00910640	2	54557974	3499	0.0001	0	0.0006409	0.17492	++--+	50.8
cg06629453	2	98852910	3641	0.0017	0.0005	0.0006414	0.174939	+++++	0
cg17848797	1	1198269	3630	-0.0021	0.0006	0.0006424	0.175094	----+	0
cg19716816	2	70056267	3634	-0.0024	0.0007	0.0006455	0.175703	-----	0
cg16616521	11	31821388	3554	0.0009	0.0003	0.0006451	0.175703	+++++	0
cg18851960	19	43979739	3639	-0.0027	0.0008	0.0006477	0.176184	----+	0
cg14354820	8	41691767	3626	-0.0023	0.0007	0.0006493	0.176501	----+	11.1
cg15295469	17	37080300	3642	-0.0022	0.0007	0.0006498	0.176519	---++	30.3
cg00079638	15	45003652	3625	0.0002	0.0001	0.0006524	0.176716	+++--	33.4
cg17160439	11	64815744	3640	-0.003	0.0009	0.0006527	0.176716	-----	2.4
cg07092212	11	46382544	3643	-0.0015	0.0004	0.0006519	0.176716	-----	0
cg09896999	7	6746977	3634	-0.0036	0.001	0.0006523	0.176716	----+	0
cg19837174	10	6389707	3641	-0.003	0.0009	0.0006514	0.176716	-----	0
cg12798492	10	3627893	3622	-0.0006	0.0002	0.0006533	0.176751	---++	0
cg11194994	1	160175974	3645	-0.0018	0.0005	0.0006537	0.176751	----+	0
cg22294804	8	26484149	3637	0.0009	0.0003	0.0006562	0.177309	+++++	4.3
cg05365532	19	55128350	3641	-0.0018	0.0005	0.0006571	0.177385	---+-	30.4
cg01771416	3	101567360	3643	-0.002	0.0006	0.0006582	0.177385	---+-	20.1
cg04296250	6	36388854	3201	-0.001	0.0003	0.0006578	0.177385	---?-	0
cg13472584	1	14056972	3146	-0.0026	0.0008	0.0006591	0.177385	---?-	0
cg23055674	7	99954284	3617	0.0014	0.0004	0.0006586	0.177385	+++++	0
cg12848614	14	70193496	3641	-0.0026	0.0008	0.000659	0.177385	----+	0
cg13409704	22	22012495	3645	-0.0021	0.0006	0.0006608	0.1774	----+	35.5
cg02630704	19	13260775	3626	0.0006	0.0002	0.0006608	0.1774	+++++	0
cg07707891	21	35473313	3642	-0.0017	0.0005	0.0006606	0.1774	-----	0
cg18008675	2	173832936	3512	0.0014	0.0004	0.0006609	0.1774	++++?	0
cg07052606	16	30440933	3193	0.0007	0.0002	0.0006629	0.177819	++-?+	0
cg08320122	4	62090588	3643	-0.0013	0.0004	0.0006652	0.177973	-----	61.1
cg01583753	2	39470725	3644	-0.0073	0.0021	0.0006661	0.177973	----+	23.9
cg01360627	6	31544931	3638	-0.002	0.0006	0.0006659	0.177973	--+--	0
cg13992911	5	1003504	3642	-0.0034	0.001	0.0006661	0.177973	---+-	0
cg24427660	11	818892	3632	-0.0013	0.0004	0.0006641	0.177973	----+	0
cg04790749	17	34123272	3642	-0.0013	0.0004	0.0006653	0.177973	-----	0
cg08129017	17	17728660	3644	0.0027	0.0008	0.0006681	0.17839	++-++	17.8
cg20897479	11	12292577	3637	-0.0024	0.0007	0.0006687	0.178433	-----	0
cg27124616	11	60635029	3643	0.0013	0.0004	0.0006699	0.178471	++++-	0
cg13909826	1	109400731	3644	0.0018	0.0005	0.0006704	0.178471	++++-	0
cg21757633	22	50847567	3622	-0.0017	0.0005	0.0006706	0.178471	----+	0
cg11963400	6	30112769	3645	-0.0021	0.0006	0.0006704	0.178471	-----	0
cg25266521	6	78362057	3628	-0.0013	0.0004	0.000677	0.179821	---+-	33.3
cg13770461	11	46016312	3636	-0.002	0.0006	0.0006763	0.179821	----+	3.9
cg07596845	6	82957841	3643	0.0006	0.0002	0.0006766	0.179821	+++++	0
cg25799241	8	144805740	3635	0.0018	0.0005	0.0006794	0.180082	+++-+	62.1
cg07626482	19	47289503	3645	-0.0019	0.0006	0.0006793	0.180082	--+-+	59.2
cg02426376	1	63793987	3621	0.0038	0.0011	0.0006801	0.180082	++++-	21.1
cg08194043	16	77797358	3638	-0.001	0.0003	0.0006802	0.180082	----+	0
cg14582057	7	4765312	3646	0.0018	0.0005	0.0006789	0.180082	+++++	0
cg23902264	1	241815413	3646	0.002	0.0006	0.0006843	0.18105	+++++	0
cg11274172	11	75736215	3646	0.0026	0.0008	0.0006864	0.181436	++-++	59.2
cg11294761	17	80275530	3631	0.0017	0.0005	0.0006869	0.181436	+++++	25.6
cg14552508	2	8628173	3645	-0.0023	0.0007	0.0006871	0.181436	----+	0
cg01214384	5	120179610	3632	-0.0018	0.0005	0.0006885	0.181688	--+--	43
cg13033086	15	57272441	3637	-0.0023	0.0007	0.0006918	0.182191	----+	58.2
cg09362796	4	3204792	3640	0.0025	0.0007	0.0006922	0.182191	+++++	56.7
cg21694161	17	35847200	3624	-0.0012	0.0004	0.0006922	0.182191	+--+-	44.4
cg01526748	3	191930926	3632	0.004	0.0012	0.0006921	0.182191	+++++	0
cg06369879	20	18473888	3648	0.0022	0.0006	0.000693	0.182284	++-++	0
cg10984165	5	28809121	3634	-0.0013	0.0004	0.0006935	0.182297	-----	29.1
cg22388472	1	2365763	3625	0.0017	0.0005	0.0006945	0.182442	+++++	0
cg07058694	12	111909145	3640	0.0021	0.0006	0.0006955	0.182587	+++++	0
cg16671674	2	142150452	3633	-0.0022	0.0007	0.000697	0.182744	-----	0
cg22079043	11	1785631	3634	-0.003	0.0009	0.0006968	0.182744	-----	0
cg26729380	6	31543655	3645	-0.0024	0.0007	0.0006993	0.183229	---+-	10
cg02349866	15	90391877	3640	-0.0015	0.0004	0.0007005	0.183411	-----	0
cg01713950	1	17766995	3193	-0.0027	0.0008	0.0007013	0.183411	---?-	0
cg03562528	14	94423943	3637	0.0011	0.0003	0.0007016	0.183411	+++++	0
cg27249422	17	40264678	3606	0.0002	0.0001	0.0007018	0.183411	+++++	0
cg01581222	19	10958952	3198	0.0017	0.0005	0.0007029	0.183581	++-?+	21.5
cg17308606	9	130706144	3633	-0.0012	0.0003	0.0007038	0.183698	----+	0
cg05513806	3	181438216	3611	0.0026	0.0008	0.0007046	0.183788	+++++	0
cg03819286	16	4673974	3642	0.0019	0.0005	0.0007054	0.183879	+++++	0
cg17367915	3	128274795	3644	-0.0016	0.0005	0.0007069	0.184152	----+	0
cg04202122	2	29116540	3637	0.0006	0.0002	0.0007082	0.184306	+++++	59.1
cg00390724	3	18484742	3596	0.0048	0.0014	0.0007084	0.184306	+++++	0
cg04607160	19	488565	3639	0.0008	0.0002	0.0007097	0.184527	+++--	0
cg03420356	6	52528802	3491	0.0014	0.0004	0.0007122	0.184822	+++-+	55.9
cg03162410	19	14671422	3645	0.0015	0.0004	0.0007118	0.184822	++-+-	54.7
cg22898082	19	11074428	3646	0.0015	0.0005	0.0007118	0.184822	+++++	46.8
cg01676795	7	75586348	3636	0.0029	0.0008	0.0007142	0.18511	++-++	33.8
cg12105190	6	30653407	3639	-0.0026	0.0008	0.0007161	0.18511	--+--	14.7
cg15160873	2	128471243	3628	-0.0005	0.0001	0.0007156	0.18511	----+	11.8
cg25392500	6	32094907	3644	-0.0008	0.0002	0.0007165	0.18511	----+	8.9
cg05465955	17	40715236	3639	0.0016	0.0005	0.0007157	0.18511	+++++	0
cg01346013	17	74836383	3383	0.0047	0.0014	0.0007148	0.18511	++++-	0
cg20852250	3	72149422	3642	0.0017	0.0005	0.0007151	0.18511	+++++	0
cg01824466	8	95959531	3616	-0.004	0.0012	0.000717	0.185122	-----	0
cg14714922	2	235524731	3539	0.0024	0.0007	0.0007183	0.18534	++++?	0
ch.14.1488981R	14	93077342	3641	-0.0027	0.0008	0.000721	0.185918	-----	4.4
cg12134570	19	13213428	3527	-0.0016	0.0005	0.0007233	0.186393	----?	0
cg05308643	6	124982296	3644	-0.0018	0.0005	0.0007247	0.186399	----+	0
cg04182226	6	32014300	3633	-0.0017	0.0005	0.0007246	0.186399	-----	0
cg04720596	19	4304173	3525	0.0013	0.0004	0.0007245	0.186399	++++?	0
cg23175074	10	105212490	3628	-0.0026	0.0008	0.0007264	0.1866	-----	0
cg10402018	1	110039704	3644	0.0009	0.0003	0.000726	0.1866	++++-	0
cg07952905	17	27275352	3645	0.0022	0.0007	0.0007269	0.186611	++++-	58.5
cg05376937	1	224819677	3605	-0.0025	0.0007	0.0007304	0.187037	----+	19.4
cg13407169	2	74731413	3626	-0.0008	0.0003	0.0007298	0.187037	-----	0
cg05251389	22	43525330	3643	0.0025	0.0007	0.0007302	0.187037	+++++	0
cg14355374	10	3850160	3630	-0.0019	0.0006	0.0007299	0.187037	-----	0
cg16563454	1	29237069	3634	-0.0007	0.0002	0.0007323	0.187246	---++	67.6
cg03981685	1	87615654	3646	0.0024	0.0007	0.0007325	0.187246	++-++	23.9
cg03752203	8	103874399	3646	0.0029	0.0009	0.0007326	0.187246	+++++	0
cg17250929	1	153513810	3644	-0.0022	0.0006	0.0007364	0.187981	----+	45.6
cg23384708	6	31544934	3645	-0.0015	0.0004	0.0007361	0.187981	--+--	35.4
cg25164589	10	63540024	3589	-0.004	0.0012	0.000739	0.188232	-----	44.4
cg19707503	6	44229440	3627	0.0009	0.0003	0.0007394	0.188232	-+++-	37.1
cg24166100	2	218886643	3636	0.0019	0.0006	0.000739	0.188232	++++-	35
cg24130561	14	95621734	3205	0.0014	0.0004	0.000739	0.188232	+++?+	21.3
cg05776488	1	231113872	3635	0.0004	0.0001	0.0007397	0.188232	+++++	0
cg24766229	17	76151124	3641	-0.0026	0.0008	0.0007411	0.18847	----+	0
cg22868961	6	135596044	3598	-0.0034	0.001	0.0007436	0.188988	-----	0
cg06523916	5	87986642	3632	0.0007	0.0002	0.0007442	0.189022	+++++	0
cg12587087	1	155971907	3645	-0.002	0.0006	0.0007455	0.189234	----+	0
cg15817542	16	31343056	3624	-0.0025	0.0007	0.0007461	0.189268	-----	0
cg25735398	19	2717293	3412	-0.0004	0.0001	0.0007479	0.189606	----+	0
cg03909478	6	169958606	3641	-0.0008	0.0002	0.0007487	0.189691	---+-	27.7
cg14646244	7	107300287	3202	0.0037	0.0011	0.0007496	0.189801	+++?+	0
cg13039251	5	32018601	3645	-0.0036	0.0011	0.0007508	0.189927	---+-	18.7
cg17466510	1	116877566	3630	0.0022	0.0007	0.0007515	0.189927	++++-	0
cg07100000	5	170877840	3643	-0.0014	0.0004	0.0007513	0.189927	----+	0
cg04557677	19	17959082	3645	-0.001	0.0003	0.0007533	0.190145	-----	0
cg01190168	12	58218620	3637	-0.0009	0.0003	0.0007533	0.190145	+----	0
cg04513669	1	87169962	3645	0.0006	0.0002	0.0007542	0.190161	++++-	34.4
cg13631913	1	9600345	3634	0.0005	0.0001	0.0007543	0.190161	+++++	0
cg02077766	6	42891866	3641	-0.0012	0.0004	0.0007557	0.190286	--+--	2.6
cg05941027	17	61774174	3646	0.002	0.0006	0.0007558	0.190286	+++++	0
cg15104158	3	192445388	3636	0.0016	0.0005	0.0007562	0.190286	+++++	0
cg17140978	8	26324990	3623	0.0013	0.0004	0.0007567	0.190294	+++++	0
cg12939085	11	67166104	3643	0.0016	0.0005	0.0007577	0.190428	-+++-	67
cg25771013	7	25989735	3640	0.0028	0.0008	0.0007627	0.191566	++++-	0
cg15888291	6	31778622	3635	0.0009	0.0003	0.0007678	0.192728	-+++-	0
cg03883331	1	244217328	3636	0.0012	0.0004	0.0007683	0.192734	++++-	0
cg25745600	13	41889510	3646	-0.0015	0.0004	0.0007719	0.193518	--+--	1.1
cg18576957	6	31651020	3627	-0.008	0.0024	0.0007736	0.193586	---+-	71
cg05720226	7	116786597	3646	0.0017	0.0005	0.0007733	0.193586	+++++	2.3
cg07243202	8	134315520	3639	-0.0026	0.0008	0.0007729	0.193586	-----	0
cg20275132	6	28367749	3643	0.0005	0.0002	0.0007743	0.193642	+++++	0
cg21822140	1	32221978	3644	0.0015	0.0005	0.0007753	0.193773	++++-	61.3
cg24019564	1	25257566	3643	0.0018	0.0005	0.000776	0.193784	++++-	12.6
cg01983725	1	227161799	3632	-0.0012	0.0003	0.0007763	0.193784	-----	0
cg13681142	20	42836747	3550	0.0022	0.0006	0.0007775	0.193965	++++?	0
cg03019219	6	29275071	3643	0.0054	0.0016	0.0007782	0.19402	+++--	0
cg22633597	19	6591674	3621	0.0056	0.0017	0.0007822	0.194878	+++++	0
cg19465320	17	40426890	3644	-0.0021	0.0006	0.0007826	0.194878	--+--	0
cg19998073	14	89078443	3646	0.0018	0.0005	0.0007835	0.194983	++++-	0
cg19351166	2	209133632	3635	0.002	0.0006	0.000784	0.194988	++-++	31.2
cg09494573	6	20534700	3637	0.0007	0.0002	0.0007865	0.19549	+-+++	63.2
cg13821176	8	126448338	3640	0.0022	0.0007	0.0007908	0.195721	+++-+	40.7
cg15507500	19	17605696	3637	-0.0006	0.0002	0.0007905	0.195721	---+-	28.3
cg15844374	11	113577071	3630	-0.0009	0.0003	0.0007895	0.195721	-----	8.1
cg01406381	19	47288263	3640	-0.0017	0.0005	0.0007892	0.195721	-----	0
cg01447475	2	30510887	3647	0.0032	0.0009	0.0007904	0.195721	+++++	0
cg05641843	17	7477972	3642	0.0017	0.0005	0.0007888	0.195721	+++++	0
ch.7.1466734R	7	68211517	3497	0.0006	0.0002	0.000789	0.195721	+++++	0
cg02072495	15	60689285	3550	-0.0033	0.001	0.0007936	0.196294	----?	5.8
cg13955851	7	98553852	3643	-0.0008	0.0002	0.0007945	0.196397	---++	69.7
cg12830951	5	15498033	3632	-0.0013	0.0004	0.000798	0.197142	----+	51.6
cg12482092	17	78456490	3607	0.0023	0.0007	0.0008005	0.1974	+++-+	37.4
cg17214455	6	32977138	3617	0.0014	0.0004	0.0008003	0.1974	++-+-	25.4
cg20600850	12	6712515	3634	-0.001	0.0003	0.0008005	0.1974	----+	0
cg04464719	17	3824422	3187	0.002	0.0006	0.0008033	0.19797	+++?+	0
cg11536601	5	162991542	3637	0.0005	0.0001	0.0008062	0.198565	+++-+	35.9
cg22830707	12	54332181	3629	0.0018	0.0005	0.0008068	0.198592	+++++	71.3
cg13875033	1	3236688	3644	-0.0021	0.0006	0.0008073	0.198595	-----	36.7
cg00821731	2	219744626	3632	0.0023	0.0007	0.0008084	0.198625	+++++	69.4
cg01968402	6	137817775	3613	0.0005	0.0002	0.0008081	0.198625	+++++	43.3
cg08546690	19	1734255	3627	-0.0025	0.0008	0.0008117	0.199077	-+-+-	30.8
cg26804423	7	8201134	3645	0.0017	0.0005	0.0008122	0.199077	+++++	3.7
cg02551396	20	42815882	3628	0.0007	0.0002	0.000812	0.199077	++-++	0
cg06724236	14	67853825	3645	0.0026	0.0008	0.0008118	0.199077	++-+-	0
cg00730857	4	1994281	3644	-0.0008	0.0003	0.0008128	0.199104	-----	0
cg06965409	16	1611973	3639	-0.0012	0.0003	0.0008153	0.199236	--+-+	51
cg06031268	6	2770510	3645	-0.0045	0.0014	0.0008143	0.199236	-----	42.4
cg07398791	5	118676053	3639	-0.0026	0.0008	0.0008151	0.199236	----+	38.4
cg10277523	14	97684259	3642	-0.001	0.0003	0.0008152	0.199236	---+-	0
cg23581700	8	73012616	3622	-0.0008	0.0002	0.0008168	0.199483	-----	16.9
cg22780000	22	41864734	3636	0.0005	0.0002	0.0008191	0.199788	+++++	55.8
cg06042395	3	10806243	3641	0.0041	0.0012	0.000821	0.199788	++++-	32.7
cg21015805	17	73080225	3636	0.0017	0.0005	0.0008208	0.199788	+++++	10.7
cg06165982	2	240499816	3572	-0.0023	0.0007	0.0008192	0.199788	-----	0
cg03343942	12	56625109	3198	-0.0017	0.0005	0.0008207	0.199788	---?-	0
cg09613281	2	9227279	3623	0.0017	0.0005	0.0008196	0.199788	++-++	0
cg08767044	16	11678785	3630	-0.0008	0.0002	0.0008232	0.19999	-----	27.9
cg07551060	10	121075316	3642	-0.0028	0.0008	0.000823	0.19999	----+	1.3
cg01019746	17	55334139	3647	0.0006	0.0002	0.0008238	0.19999	++++-	0
cg02123547	6	37137464	3603	-0.0007	0.0002	0.0008235	0.19999	-----	0
cg07631435	11	114043903	3644	0.0026	0.0008	0.0008249	0.200045	+++-+	64.7
cg07477034	17	53341969	3637	-0.0027	0.0008	0.0008255	0.200045	-----	0
cg09561830	13	100007116	3638	-0.0034	0.001	0.0008254	0.200045	-----	0
cg22171829	7	95225520	3645	-0.0037	0.0011	0.0008278	0.200483	-----	0
cg08749122	1	150459996	3644	0.0005	0.0002	0.000829	0.200534	+++-+	24.4
cg16204414	3	10325494	3645	-0.0022	0.0007	0.000829	0.200534	----+	0
cg11929750	2	130512167	3638	-0.0007	0.0002	0.0008306	0.200802	---+-	0
cg03290131	10	112263831	3189	-0.0025	0.0008	0.0008312	0.200827	---?+	0
cg00315775	5	180258154	3604	0.0002	0	0.0008331	0.201167	++---	7.1
cg14754581	3	46448753	3639	0.001	0.0003	0.0008341	0.201289	+++--	0
cg19078420	6	33415267	3633	-0.0015	0.0004	0.0008354	0.201483	-----	5
cg24884572	19	58661833	3569	-0.0004	0.0001	0.0008364	0.201604	--+--	67.8
cg00175573	20	20433203	3631	-0.0013	0.0004	0.0008371	0.201653	-----	24.8
cg01395351	12	57421088	3629	0.0016	0.0005	0.0008377	0.201678	+++++	0
cg02295856	16	1758935	3646	0.0011	0.0003	0.0008398	0.201945	+++++	54.5
cg04197847	5	132855235	3625	-0.0018	0.0005	0.0008396	0.201945	-----	45.3
cg16736989	7	150495791	3647	-0.0011	0.0003	0.0008403	0.201945	----+	0
cg21585138	3	50645106	3628	-0.0021	0.0006	0.0008413	0.202066	-----	0
cg11124915	11	10828419	3583	0.0041	0.0012	0.0008428	0.202307	++++-	0
cg02654265	5	137086868	3637	0.0013	0.0004	0.0008452	0.202763	+++++	0
cg22579075	7	94250352	3644	-0.0035	0.001	0.0008457	0.202763	-----	0
cg08645860	16	85969301	3633	0.0024	0.0007	0.0008463	0.202788	+++--	0
cg03418002	4	140655478	3628	-0.0027	0.0008	0.0008468	0.202788	-----	58.6
cg17948136	19	23257319	3641	-0.0016	0.0005	0.0008494	0.203052	-----	22.5
cg15905435	1	164290766	3621	0.0014	0.0004	0.0008485	0.203052	+++++	0
cg18704527	22	19962042	3644	-0.0028	0.0008	0.0008491	0.203052	-----	0
cg04101340	2	63816047	3547	0.0004	0.0001	0.0008554	0.204246	+-++?	28.8
cg13696490	3	151488006	3574	-0.0038	0.0011	0.0008552	0.204246	-----	0
cg25400614	17	79863977	3632	-0.0005	0.0002	0.0008583	0.204697	-----	0
cg05248321	14	20898128	3201	0.0026	0.0008	0.0008582	0.204697	+++?-	0
cg12436612	1	15386856	3625	-0.0014	0.0004	0.0008593	0.204816	----+	56.9
cg20435896	4	40632723	3644	0.0016	0.0005	0.0008599	0.204839	+++++	12
cg22760420	6	44281348	3638	-0.0021	0.0006	0.0008609	0.204957	-----	0
cg02995493	1	66311218	3643	-0.0012	0.0004	0.0008622	0.205146	----+	0
cg05474605	5	42812244	3642	0.0021	0.0006	0.0008631	0.20524	+++++	0
cg14066773	19	2234262	3641	0.0014	0.0004	0.0008639	0.20531	++-++	39.9
cg19626138	8	37731969	3645	0.0019	0.0006	0.0008645	0.205333	+++++	0
cg10469717	20	57875545	3174	0.0014	0.0004	0.0008656	0.205474	+++?+	0
cg03554335	17	62075151	3641	-0.0021	0.0006	0.0008664	0.205544	-----	0
cg06393558	11	69982916	3594	-0.0023	0.0007	0.0008678	0.205707	--+-+	43.5
cg13751188	11	121023720	3629	-0.0012	0.0004	0.0008681	0.205707	----+	0
cg20651453	1	27693398	3635	-0.0014	0.0004	0.0008701	0.206061	-----	0
cg06816235	11	27742219	3633	0.0014	0.0004	0.0008707	0.206083	++++-	54.3
cg07775293	18	25572639	3642	-0.0007	0.0002	0.0008717	0.206199	-----	0
cg22200744	2	2030359	3645	0.0014	0.0004	0.0008733	0.206337	+++++	0
cg00879667	19	5915215	3545	-0.0012	0.0004	0.0008732	0.206337	----?	0
cg06213060	3	16577726	3613	-0.0023	0.0007	0.0008739	0.206359	-----	34.5
cg12243822	3	58201182	3644	0.0021	0.0006	0.0008759	0.206711	+++++	0
cg23418510	10	25240660	3635	-0.0018	0.0006	0.0008797	0.207462	----+	44.9
cg12803068	7	45002919	3647	-0.0062	0.0019	0.0008801	0.207462	-----	0
cg06535324	6	28555653	3635	0.0022	0.0007	0.0008818	0.207742	++++-	13.1
cg22086834	7	94278830	3610	-0.0011	0.0003	0.0008835	0.208022	-+---	67.4
cg21155870	9	34591604	3630	0.0007	0.0002	0.0008842	0.208066	+++++	0
cg03312426	19	50143795	3626	0.0005	0.0002	0.0008849	0.20811	++++-	0
cg25699121	15	91537812	3625	0.0003	0.0001	0.0008859	0.208225	+++-+	0
cg15715853	3	150916446	3646	-0.0015	0.0005	0.0008867	0.208292	-----	74.3
cg12577411	6	15551489	3644	-0.0021	0.0006	0.0008891	0.208492	-----	28.2
cg18025409	1	8001046	3641	-0.0046	0.0014	0.0008889	0.208492	-----	0
cg08553327	6	31543647	3638	-0.0023	0.0007	0.0008896	0.208492	-----	0
cg00789484	2	70956691	3548	-0.0012	0.0004	0.0008885	0.208492	----?	0
cg08322234	17	55663284	3641	0.0012	0.0004	0.0008912	0.208746	+++-+	19.7
cg06647068	12	104853274	3636	-0.0029	0.0009	0.0008925	0.20893	-----	0
cg11951961	8	33370012	3604	0.0004	0.0001	0.0008931	0.20895	++-+-	0
cg22663933	7	5257805	3200	0.0017	0.0005	0.0008955	0.209031	++-?+	25.4
cg07465899	4	696400	3640	-0.0015	0.0004	0.0008947	0.209031	+---+	17.5
cg08402433	7	3020155	3205	0.0015	0.0004	0.0008954	0.209031	++-?+	12.9
cg02370100	21	43655256	3638	0.0017	0.0005	0.0008947	0.209031	+++++	0
cg19413066	17	76965347	3637	-0.0022	0.0007	0.0008986	0.209634	-----	50.1
cg23721083	15	68682927	3546	-0.0014	0.0004	0.0009005	0.209762	----?	37.9
cg22143698	5	10608058	3634	0.0024	0.0007	0.0009007	0.209762	++-+-	35.5
cg25503044	2	74730557	3628	0.0006	0.0002	0.0009	0.209762	+++++	0
cg13475248	6	84234378	3613	-0.0009	0.0003	0.0009051	0.210592	-----	0
cg16253157	1	110042916	3635	0.0011	0.0003	0.0009053	0.210592	+++++	0
cg08877357	10	113120532	3203	0.0052	0.0016	0.000908	0.210947	+++?+	43.3
cg19103609	19	14543524	3635	-0.0021	0.0006	0.0009089	0.210947	---+-	15.8
cg26474124	2	70368457	3644	0.0027	0.0008	0.0009086	0.210947	+++++	0
cg24080529	22	33197034	3636	-0.0019	0.0006	0.0009084	0.210947	---+-	0
cg04563718	1	2565777	3638	-0.002	0.0006	0.0009101	0.211073	--+--	36.2
cg00323842	5	124044098	3638	0.0022	0.0007	0.000911	0.211073	+++++	0
cg27080085	10	42971011	3647	0.0054	0.0016	0.0009106	0.211073	+++++	0
cg16462237	17	19770908	3543	-0.0005	0.0001	0.0009183	0.211125	-----	61
cg27020253	6	30227104	3594	-0.0049	0.0015	0.0009153	0.211125	--+--	41
cg23679982	17	1686737	3644	0.0036	0.0011	0.0009177	0.211125	++-+-	36.7
cg17010895	2	65731517	3639	0.003	0.0009	0.0009135	0.211125	++-++	33.8
cg21934230	1	228202608	3569	-0.0033	0.001	0.0009158	0.211125	-----	32
cg17602444	7	644819	3632	-0.0026	0.0008	0.0009183	0.211125	---+-	17.3
cg09567837	17	43025159	3194	0.0004	0.0001	0.0009133	0.211125	++-?+	0
cg26692296	3	15102511	3632	0.001	0.0003	0.0009174	0.211125	+++++	0
cg17827670	7	129008130	3642	-0.0013	0.0004	0.0009183	0.211125	----+	0
cg15998609	1	216774956	3646	0.0042	0.0013	0.0009171	0.211125	+++++	0
cg17401106	20	3650493	3642	-0.0014	0.0004	0.0009168	0.211125	---+-	0
cg23992194	10	126844994	3640	0.0041	0.0012	0.0009175	0.211125	++++-	0
cg00447208	17	76126301	3643	0.0008	0.0002	0.0009185	0.211125	++++-	0
cg08637438	17	70113856	3600	0.0014	0.0004	0.0009153	0.211125	+++++	0
cg27167439	1	184356982	3615	0.0006	0.0002	0.0009222	0.211856	++++-	11.6
cg19980929	12	42632907	3630	0.0033	0.001	0.0009243	0.212098	++++-	0
cg15159104	15	43809865	3641	0.0015	0.0005	0.0009241	0.212098	++-++	0
cg13518195	3	131100364	3599	0.0006	0.0002	0.0009269	0.212575	+++++	0
cg06603923	7	151217961	3645	-0.0033	0.001	0.0009292	0.212982	-----	0
cg23581541	20	2731176	3633	0.0016	0.0005	0.0009298	0.213	+++++	5.1
cg26290391	8	57672069	3630	-0.0012	0.0004	0.0009304	0.213017	-----	0
cg21167905	1	172505895	3605	0.0019	0.0006	0.0009314	0.213126	+++--	28.7
cg26658897	5	77843030	3645	0.0014	0.0004	0.000933	0.213372	++++-	0
cg14901243	19	13951845	3547	-0.0026	0.0008	0.0009341	0.213503	----?	12.1
cg17113968	15	41061527	3645	0.0015	0.0005	0.0009352	0.213515	++-++	19.9
cg04205616	16	79692516	3644	-0.0006	0.0002	0.0009351	0.213515	-----	0
cg14496346	9	134422108	3641	-0.001	0.0003	0.0009365	0.213691	----+	67
cg23507131	1	159174156	3647	-0.0013	0.0004	0.0009396	0.213974	-----	47.4
cg13780718	20	44513768	3644	0.0021	0.0006	0.0009408	0.213974	++++-	26.1
cg03850035	2	222367110	3639	-0.0016	0.0005	0.0009399	0.213974	---++	0
cg23050705	1	231694386	3503	0.0033	0.001	0.0009387	0.213974	+++++	0
cg23680451	10	3823790	3641	-0.0024	0.0007	0.0009408	0.213974	-----	0
cg11471772	6	100911687	3628	0.0018	0.0006	0.0009409	0.213974	+++++	0
cg10577216	6	143265045	3582	-0.0025	0.0008	0.000944	0.214559	----+	0
cg23838245	7	81399458	3630	-0.0019	0.0006	0.000946	0.214894	-----	0
cg26293423	5	71613149	3163	0.0044	0.0013	0.0009467	0.214933	+++++	0
cg17530782	17	78357934	3613	-0.0015	0.0005	0.0009483	0.215176	-----	0
cg22660299	17	46668715	3627	-0.0012	0.0004	0.000949	0.215214	-----	0
cg25246031	19	46732864	3639	-0.0035	0.0011	0.0009521	0.215339	----+	0
cg00196660	17	73720645	3646	0.0014	0.0004	0.0009503	0.215339	++++-	0
cg04027328	1	11372138	3622	-0.0013	0.0004	0.0009521	0.215339	----+	0
cg04304450	22	43525431	3643	0.0023	0.0007	0.0009522	0.215339	+++++	0
cg13324103	10	29948428	3630	-0.0012	0.0004	0.000952	0.215339	-----	0
cg18565200	10	133141334	3605	-0.0021	0.0006	0.0009544	0.215597	----+	32.9
cg23683800	10	115086103	3615	-0.0015	0.0005	0.000954	0.215597	-----	0
cg21416544	12	8986988	3647	0.0023	0.0007	0.0009558	0.215793	+++-+	66.5
cg14711869	4	2716524	3637	-0.0018	0.0005	0.0009577	0.216102	----+	0
cg08016929	14	24897563	3644	0.0014	0.0004	0.0009588	0.21611	++++-	0
cg06662132	10	104406731	3204	0.001	0.0003	0.0009584	0.21611	+++?+	0
cg27050612	17	46133198	3641	-0.0013	0.0004	0.0009602	0.216186	---++	14.7
cg14620184	2	29941470	3633	0.0026	0.0008	0.0009599	0.216186	++++-	0
cg00998168	1	1590443	3611	0.0003	0.0001	0.0009624	0.216561	++++-	0
cg02886522	19	53636226	3637	0.0015	0.0005	0.0009654	0.217116	+++++	0
cg24680570	1	232726838	3639	-0.0016	0.0005	0.0009664	0.217221	----+	29.2
cg04148285	16	89976788	3646	-0.0019	0.0006	0.0009683	0.217407	----+	37.2
cg05237360	12	133360704	3645	0.0016	0.0005	0.0009678	0.217407	+++-+	13.4
cg16576033	1	235268621	3634	-0.0029	0.0009	0.000969	0.217444	--+-+	25.5
cg09368486	2	208890779	3645	-0.0057	0.0017	0.0009705	0.217661	-----	0
cg08109625	1	2036643	3643	0.0017	0.0005	0.0009731	0.218124	++-++	0
cg15711987	10	99393886	3643	-0.002	0.0006	0.0009756	0.218563	--+-+	25.2
cg09504131	13	99174875	3643	0.0017	0.0005	0.0009808	0.219357	++++-	17.3
cg17931807	6	166755721	3628	0.0006	0.0002	0.00098	0.219357	+++++	0
cg17475136	7	1506897	3542	-0.0023	0.0007	0.0009809	0.219357	-----	0
cg24125648	15	44092606	3637	0.0013	0.0004	0.0009813	0.219357	+++++	0
cg11649376	12	81473234	3631	-0.0021	0.0006	0.0009822	0.219437	-----	0
cg20759281	12	21796914	3371	-0.0029	0.0009	0.0009863	0.219905	-----	50
cg18143317	11	2037124	3646	-0.0015	0.0005	0.000987	0.219905	--+-+	23
cg25551219	22	50909865	3637	0.0015	0.0005	0.0009868	0.219905	++++-	0
cg19536922	2	3292956	3101	0.0009	0.0003	0.0009852	0.219905	+++??	0
cg22204103	4	41540115	3644	-0.0025	0.0008	0.0009867	0.219905	-----	0
cg02656560	17	19967600	3205	-0.002	0.0006	0.0009936	0.221133	---?+	5.7
cg04223924	2	98552472	3636	0.003	0.0009	0.0009935	0.221133	++++-	0
cg03078551	17	41656298	3633	-0.0014	0.0004	0.0009976	0.221902	-----	0
cg01082907	6	168709067	3640	-0.0018	0.0005	0.001004	0.222959	----+	0
cg03262205	2	178417515	3640	0.0003	0.0001	0.001004	0.222959	+++++	0
cg11851129	12	57624530	3639	-0.0013	0.0004	0.001004	0.222959	---+-	0
cg01492538	7	2774543	3643	0.0017	0.0005	0.001006	0.223281	++-++	0
cg25435714	7	157083381	3643	0.0023	0.0007	0.001008	0.223603	+++++	0
cg07456681	16	15146876	3638	0.0021	0.0006	0.001012	0.22379	++-++	56.6
cg05296818	14	61117162	3618	0.0019	0.0006	0.001015	0.22379	+++++	48
cg15150034	1	156477835	3195	0.0014	0.0004	0.001013	0.22379	+++?+	19.1
cg23604584	13	50367114	3581	0.0007	0.0002	0.001013	0.22379	++-++	6.8
cg00793181	12	52995634	3645	0.0013	0.0004	0.001011	0.22379	+++++	0
cg24429337	2	113676413	3634	0.0019	0.0006	0.001016	0.22379	+++--	0
cg26725076	12	132569963	3638	-0.0022	0.0007	0.001016	0.22379	-----	0
cg10136012	8	23585151	3200	0.0036	0.0011	0.00101	0.22379	+++?+	0
cg20580833	10	99628950	3639	-0.0012	0.0004	0.001016	0.22379	-----	0
cg00980649	14	106366503	3646	-0.0035	0.0011	0.001016	0.22379	-----	0
cg10465839	16	1584050	3646	-0.0049	0.0015	0.001016	0.22379	-----	0
cg18286498	5	1922911	3627	-0.0011	0.0003	0.001011	0.22379	---++	0
cg26657240	15	81475061	3540	-0.0041	0.0013	0.001012	0.22379	----?	0
cg17789713	2	164571035	3622	-0.0018	0.0006	0.001018	0.223965	--+--	58.2
cg09138671	1	20125846	3618	-0.0019	0.0006	0.001018	0.223965	-----	27
cg05697866	1	2437200	3629	-0.0025	0.0008	0.001019	0.223965	-----	0
cg15584070	2	129439854	3640	-0.0015	0.0005	0.001019	0.223965	-----	0
cg00554631	4	155340841	3639	-0.0016	0.0005	0.001021	0.224162	----+	0
cg01723706	4	124814442	3645	0.0045	0.0014	0.001021	0.224162	++-++	0
cg00968616	17	55942898	3631	-0.002	0.0006	0.001023	0.224238	-----	63.2
cg19245758	3	101497779	3643	-0.0012	0.0004	0.001023	0.224238	-----	44.5
cg08324157	6	23455043	3643	-0.002	0.0006	0.001022	0.224238	-----	0
cg26728282	15	76226687	3647	0.0027	0.0008	0.001027	0.224751	++-++	67.2
cg17239019	7	41091424	2644	0.0046	0.0014	0.001027	0.224751	+++??	0
cg20047076	6	151663418	3645	-0.0007	0.0002	0.001027	0.224751	-----	0
cg01256539	5	119802022	3645	-0.0057	0.0017	0.001028	0.224825	---++	62.4
cg09186818	11	119217331	3628	-0.0022	0.0007	0.001029	0.224825	-----	33.8
cg16594502	15	40339900	3543	-0.0015	0.0005	0.001029	0.224825	----?	0
cg19919303	11	129245922	3595	0.0008	0.0002	0.00103	0.224923	++-+-	45.6
cg15007228	1	2210335	3643	-0.0014	0.0004	0.001031	0.22502	----+	0
cg02532341	3	10399439	3641	-0.0017	0.0005	0.001033	0.225336	----+	0
cg22030032	19	41312792	3624	-0.0018	0.0006	0.001035	0.225651	---+-	13.5
cg10462803	16	85568220	3644	0.0012	0.0004	0.001036	0.225748	+++++	0
cg16766036	13	114800309	3639	-0.001	0.0003	0.00104	0.226352	-+---	38.5
cg08198193	5	81146787	3640	0.0016	0.0005	0.001041	0.226352	+++++	4.4
cg23173402	1	227635558	3648	-0.0058	0.0018	0.001041	0.226352	----+	0
cg00622375	10	29892014	3307	0.0048	0.0015	0.001041	0.226352	++++-	0
cg00470817	12	6741882	3601	0.0009	0.0003	0.001042	0.226448	+++++	0
cg05151709	1	846155	3626	-0.0029	0.0009	0.001044	0.226762	-----	0
cg09297903	8	42234798	3640	0.0029	0.0009	0.001047	0.227049	++++-	36.4
cg07053699	16	31440866	3642	0.0029	0.0009	0.001046	0.227049	++++-	0
cg24101009	11	93863858	3632	-0.0012	0.0004	0.001047	0.227049	-----	0
cg04731544	19	49004834	3648	0.0033	0.001	0.001048	0.227145	+++++	28.4
cg04305653	22	47272422	3644	0.0014	0.0004	0.00105	0.227457	+++++	0
cg04329347	16	30063148	3645	0.0021	0.0007	0.001052	0.227648	++-++	7
cg01319701	20	749264	3634	-0.002	0.0006	0.001052	0.227648	-----	0
cg01347596	19	10252900	3642	-0.0009	0.0003	0.00106	0.228648	-----	39.5
cg05235540	6	30582174	3557	0.0024	0.0007	0.00106	0.228648	+++-+	10.8
cg09079018	7	50880004	3637	0.0014	0.0004	0.001058	0.228648	+++++	0
cg08747670	12	10343764	3607	0.0032	0.001	0.001059	0.228648	++++-	0
cg13606255	6	32053100	3636	-0.0014	0.0004	0.00106	0.228648	--+--	0
cg06721775	2	203776979	3531	0.0002	0	0.001058	0.228648	++-+-	0
cg15306060	22	39712956	3642	-0.0017	0.0005	0.001061	0.228716	--+--	46.4
cg22242842	2	85167149	3643	-0.0022	0.0007	0.001062	0.228716	---+-	0
cg27087650	19	45255796	3631	-0.0019	0.0006	0.001062	0.228716	----+	0
cg14163484	2	97359926	3205	-0.0016	0.0005	0.001064	0.229025	---?-	0
cg14159673	4	189956378	3626	-0.001	0.0003	0.001066	0.229334	-----	0
cg21844656	15	25323795	3578	-0.0019	0.0006	0.001067	0.229428	---+-	40
cg01993865	20	17550690	3617	0.0003	0.0001	0.001071	0.229503	++++-	69.4
cg16742874	10	77055847	3644	0.0016	0.0005	0.00107	0.229503	++++-	50.9
cg25477334	13	47206058	3546	0.0021	0.0007	0.001073	0.229503	+++++	28.6
cg03663120	7	2284600	3621	0.0024	0.0007	0.00107	0.229503	+++++	27
cg10281846	7	26156403	3644	-0.0007	0.0002	0.001073	0.229503	---+-	25.7
cg17146950	8	132916069	3629	-0.0011	0.0003	0.001072	0.229503	-----	0
cg09630051	6	31514607	3622	0.0009	0.0003	0.001073	0.229503	+++++	0
cg13972793	5	140751454	3636	0.0035	0.0011	0.001072	0.229503	++++-	0
cg18935516	18	77245922	3639	-0.0012	0.0004	0.001073	0.229503	-----	0
cg05859264	6	36097692	3630	0.0022	0.0007	0.001068	0.229503	++++-	0
cg27655512	11	2287421	3626	-0.0015	0.0005	0.001076	0.230024	-----	53.4
cg12276019	8	11057947	3647	-0.0039	0.0012	0.001077	0.230117	-----	0
cg14500070	3	141119541	3642	-0.0026	0.0008	0.001078	0.230209	+---+	30.5
cg04043623	20	32891984	3630	-0.0019	0.0006	0.001079	0.230302	-----	4.7
cg24688946	1	225634976	3640	0.0018	0.0005	0.001082	0.2307	++-++	69
cg08886727	17	46801084	3630	0.0003	0.0001	0.001082	0.2307	+++-+	0
cg24062763	2	39470750	3646	-0.0071	0.0022	0.001084	0.230884	----+	23.2
cg16091995	2	202484320	3545	0.0028	0.0009	0.001084	0.230884	++++?	0
cg04464465	12	123755775	3632	0.0009	0.0003	0.001085	0.230976	+-+++	52
cg09115485	6	32014605	3626	-0.0022	0.0007	0.001086	0.231068	----+	57.7
cg06528737	10	11574303	3636	0.0015	0.0004	0.001087	0.23116	+++++	0
cg10723020	2	208393829	3641	0.0005	0.0002	0.001088	0.231251	++++-	0
cg19918027	3	123987645	3612	-0.0012	0.0004	0.001089	0.231343	--+--	40.8
cg00861610	4	62065095	3618	-0.0032	0.001	0.001093	0.232071	-----	5.6
cg14141458	2	46770817	3642	0.0014	0.0004	0.001094	0.232162	+++++	0
cg15352186	8	39695907	3627	-0.0018	0.0005	0.001096	0.232465	--+--	46.7
cg18887228	6	64356606	3537	0.0016	0.0005	0.001098	0.232768	+++++	0
cg14404812	9	140301493	3612	0.0004	0.0001	0.001099	0.232859	+-+-+	51
cg20445035	19	44174593	3620	-0.0011	0.0003	0.001101	0.232887	----+	34
cg04067066	2	219756890	3638	-0.0023	0.0007	0.001102	0.232887	+----	16.3
cg25022341	5	180113361	3634	0.0012	0.0004	0.001102	0.232887	+++++	0
cg16342439	3	126006835	3624	0.0015	0.0004	0.001101	0.232887	+++++	0
cg06235438	16	30485966	3637	-0.0015	0.0004	0.001101	0.232887	--+--	0
cg00442282	17	38471064	3639	-0.0009	0.0003	0.001104	0.233188	+---+	51.6
cg12068791	11	66102352	3646	0.0013	0.0004	0.001106	0.233458	+++--	46.4
cg27652459	11	46709238	3645	-0.0023	0.0007	0.001107	0.233458	-----	40.6
cg07150145	1	47656137	3642	-0.0012	0.0004	0.001107	0.233458	-----	0
cg00661523	3	151985426	3639	-0.0025	0.0008	0.001108	0.233548	----+	0
cg21581845	1	15127680	3193	-0.0027	0.0008	0.00111	0.233574	---?+	16.3
cg01803766	11	131561541	3631	-0.004	0.0012	0.001111	0.233574	----+	12.8
cg00056257	3	6901652	3637	-0.004	0.0012	0.001111	0.233574	----+	0
cg09307034	12	95466679	3643	0.0005	0.0002	0.001111	0.233574	+++++	0
cg07195660	1	229694604	3623	0.0004	0.0001	0.00111	0.233574	+++++	0
cg15458222	3	121380533	3645	0.0021	0.0006	0.001116	0.234262	+++++	0
cg18020072	6	31590640	3636	0.0013	0.0004	0.001116	0.234262	+++++	0
cg12389423	3	118864836	3598	-0.0009	0.0003	0.001116	0.234262	-----	0
cg17711527	1	203734396	3626	0.0027	0.0008	0.001117	0.234351	+++++	7.5
cg10188897	17	42392436	3619	0.0003	0.0001	0.001118	0.23444	++++-	0
cg02384251	4	1205914	3647	0.0017	0.0005	0.00112	0.234738	+++++	0
cg00193283	3	10806047	3645	0.0052	0.0016	0.001121	0.234826	+++++	0
cg16291589	20	6023178	3645	0.0025	0.0008	0.001122	0.234915	+++++	0
cg27154391	11	4208723	3565	0.0004	0.0001	0.001123	0.235003	+++++	0
cg11087128	2	38693029	3634	0.0021	0.0007	0.001126	0.235026	++++-	59
cg21582582	3	182698605	3644	0.0014	0.0004	0.001125	0.235026	++++-	33.7
cg04882213	8	61880392	3645	-0.003	0.0009	0.001126	0.235026	----+	29.4
cg12834820	17	42852270	3631	-0.0009	0.0003	0.001125	0.235026	----+	0
cg18549946	14	58862146	3642	-0.0016	0.0005	0.001125	0.235026	-----	0
cg00660140	2	128166045	3641	-0.0011	0.0003	0.001128	0.235202	-----	0
cg08737012	6	168387391	3625	-0.001	0.0003	0.001128	0.235202	---++	0
cg13972460	20	1165703	3646	-0.0022	0.0007	0.001129	0.235257	-----	77.5
cg08624648	6	31651029	3609	-0.0092	0.0028	0.00113	0.235257	-----	48.1
cg11360522	13	113379828	3644	0.0025	0.0008	0.00113	0.235257	++++-	0
cg16252905	1	1150936	3615	-0.0014	0.0004	0.001132	0.235552	-----	0
cg22700686	1	153538764	3647	-0.0017	0.0005	0.001134	0.235694	+----	61.1
cg11612905	2	234359654	3644	0.0016	0.0005	0.001135	0.235694	++--+	41.9
cg22964469	11	121337508	3643	-0.0016	0.0005	0.001135	0.235694	--+--	0
cg03928900	3	55693880	3641	-0.001	0.0003	0.001134	0.235694	---+-	0
cg26787199	16	2044042	3643	-0.001	0.0003	0.001137	0.235868	+---+	42.2
cg14333542	10	75647561	3196	0.0021	0.0006	0.001137	0.235868	+++?-	27.9
cg00334507	16	29824599	3645	-0.0015	0.0005	0.001141	0.236456	-----	69.4
cg05422457	16	73266282	3609	-0.0012	0.0004	0.001141	0.236456	-----	0
cg26640901	10	104536035	3646	0.0018	0.0006	0.001144	0.236957	+++++	2.5
cg16151362	6	167508053	3645	0.0017	0.0005	0.001145	0.237044	+++++	0
cg25386534	7	148845555	3641	-0.0008	0.0002	0.001151	0.237439	-----	52.6
cg23173586	14	20945319	3643	0.0026	0.0008	0.00115	0.237439	++++-	46.9
cg08217545	19	3388013	3645	0.0022	0.0007	0.00115	0.237439	-+-++	45.8
cg04428320	19	4086696	3622	-0.0009	0.0003	0.00115	0.237439	-----	0
cg21486834	17	74477542	3634	0.0014	0.0004	0.001151	0.237439	+++++	0
cg23440058	3	124103696	3637	-0.0011	0.0003	0.001148	0.237439	-----	0
cg03257930	9	110399293	3609	-0.0014	0.0004	0.001149	0.237439	----+	0
cg20697417	1	41786797	3643	0.0019	0.0006	0.001153	0.23749	+++-+	50.9
cg02758628	4	13544989	3601	0.0018	0.0006	0.001153	0.23749	+++++	0
cg24166814	2	56067277	3638	0.002	0.0006	0.001153	0.23749	++++-	0
cg11478320	8	114446368	3588	0.002	0.0006	0.001155	0.237781	+++++	0
cg09641325	7	134157797	3640	-0.0015	0.0005	0.001157	0.237952	---+-	10.7
cg18638581	2	75059602	3647	-0.0013	0.0004	0.001157	0.237952	----+	6.6
cg03003722	6	38035488	3647	0.0017	0.0005	0.001158	0.238037	++-+-	1.6
cg19120125	12	10978950	3404	0.0024	0.0007	0.001161	0.238533	++++-	43.9
cg01510278	16	11456238	3639	-0.0011	0.0003	0.001162	0.238618	-----	0
cg16031846	8	33628265	3612	-0.0022	0.0007	0.001165	0.238872	--+-+	16.2
cg06655810	7	27260102	3610	-0.0028	0.0008	0.001164	0.238872	-----	0
cg26967167	14	42077061	3636	0.0006	0.0002	0.001165	0.238872	+++++	0
cg17411016	2	47100912	3638	-0.0017	0.0005	0.001168	0.239005	---+-	50.5
cg07465031	4	71767871	3620	0.0006	0.0002	0.001167	0.239005	++++-	33.6
cg27462475	13	99736304	3640	-0.0015	0.0004	0.001168	0.239005	---+-	20.5
cg05886321	19	39369335	3648	0.0019	0.0006	0.001167	0.239005	++++-	8
cg08104733	1	48153207	3634	-0.0011	0.0003	0.00117	0.239137	-----	55.2
cg05674437	3	196694153	3615	0.0021	0.0007	0.001171	0.239137	-++++	24.7
cg00448752	1	101775370	3589	0.0001	0	0.001171	0.239137	+++++	6
cg00294776	3	129281748	3619	-0.0008	0.0003	0.001171	0.239137	-----	0
cg23494863	8	38009476	3638	-0.002	0.0006	0.001173	0.239425	----+	34.1
cg08084788	2	1587102	3628	-0.0008	0.0002	0.00118	0.240733	-----	0
cg15946259	8	142425671	3168	0.001	0.0003	0.001183	0.240982	+++?+	0
cg25811737	21	33103721	3612	0.0004	0.0001	0.001182	0.240982	+++++	0
cg01706991	8	104185501	3639	-0.0016	0.0005	0.001183	0.240982	+---+	0
cg03533590	11	68188824	3619	-0.0011	0.0003	0.001186	0.241231	-----	3.3
cg11277126	20	33680945	3644	-0.0021	0.0006	0.001186	0.241231	-----	0
cg19676285	4	7967275	3623	-0.0045	0.0014	0.001186	0.241231	----+	0
[truncated: 404,393+ more rows]

## Sheet: ESM Table 3
Additional sensitivity analyses for the adiponectin-associated CpGs
ProbeID	Chr	Position	N	Beta (base)	SE (base)	Nominal p value (base)	pFDR (base)	Beta (smoke)	SE (smoke)	Nominal p value (smoke)	pFDR (smoke)	Beta (cells)	SE (cells)	Nominal p value (cells)	pFDR (cells)	Beta (BMI)	SE (BMI)	Nominal p value (BMI)	pFDR (BMI)
cg06500161	21	43656587	2773	-0.0127	0.0012	5.6e-28	2.31e-22	-0.013	0.0012	8.84e-29	6.4532e-27	-0.0126	0.0012	3.12e-27	2.2776e-25	-0.0101	0.0012	2.12e-18	1.5476e-16
cg11024682	17	17730094	2773	-0.0106	0.0011	3.01e-22	6.2e-17	-0.0104	0.0011	1.97e-21	7.1905e-20	-0.0098	0.0011	6.48e-19	2.3652e-17	-0.0085	0.0011	6.56e-15	2.3944e-13
cg27243685	21	43642366	2770	-0.0061	0.0009	1.2e-12	1.65e-07	-0.0062	0.0009	7.37e-13	1.60417e-11	-0.0048	0.0009	8.65e-08	6.3145e-07	-0.005	0.0009	7.42e-09	1.80553e-07
cg06192883	15	52554171	2774	-0.0094	0.0014	4.77e-12	4.92e-07	-0.0099	0.0014	8.79e-13	1.60417e-11	-0.0088	0.0014	3.04e-10	4.526e-09	-0.008	0.0014	1.64e-08	2.993e-07
cg00574958	11	68607622	2770	0.0043	0.0007	1e-10	8.28e-06	0.0043	0.0007	8.8e-11	1.2848e-09	0.0045	0.0007	1.09e-10	2.65233e-09	0.0029	0.0007	1.7e-05	4.77308e-05
cg07504977	10	102131012	2772	-0.0113	0.0018	3.01e-10	2.07e-05	-0.0106	0.0018	6.41e-09	5.84912e-08	-0.0112	0.0018	3.1e-10	4.526e-09	-0.0085	0.0018	3.14e-06	1.46406e-05
cg01881899	21	43652704	2751	-0.0045	0.0007	4.21e-10	2.48e-05	-0.0044	0.0007	1.5e-09	1.825e-08	-0.0035	0.0008	3.29e-06	8.89519e-06	-0.0034	0.0007	2.39e-06	1.46406e-05
cg00134210	10	14644132	2768	0.004	0.0006	7.9e-10	4.07e-05	0.0036	0.0007	3.54e-08	1.84586e-07	0.0025	0.0006	6.5e-05	9.77306e-05	0.0034	0.0007	6.42e-07	5.20733e-06
cg10717869	1	205780912	2768	-0.0057	0.0009	2.44e-09	0.000112	-0.0055	0.001	8.8e-09	6.9496e-08	-0.0037	0.0009	2.03e-05	3.52833e-05	-0.0045	0.001	4.94e-06	1.6917e-05
cg25217710	1	156609523	2775	-0.0052	0.0009	4.64e-09	0.000191	-0.0053	0.0009	3.79e-09	3.95243e-08	-0.0048	0.0009	3.25e-08	3.18463e-07	-0.0046	0.0009	4.56e-07	4.75543e-06
cg05945608	6	42739639	2773	-0.0072	0.0012	5.76e-09	0.000216	-0.0068	0.0013	5.47e-08	2.66207e-07	-0.0067	0.0012	6.79e-08	5.50744e-07	-0.006	0.0013	3.07e-06	1.46406e-05
cg17901584	1	55353706	2775	0.0107	0.0018	7.42e-09	0.000255	0.0104	0.0019	3.07e-08	1.84586e-07	0.0109	0.0019	1.05e-08	1.2775e-07	0.0088	0.0019	3.39e-06	1.46406e-05
cg04658841	16	85478651	2772	-0.0054	0.001	1.55e-08	0.000492	-0.0056	0.001	9.52e-09	6.9496e-08	-0.0041	0.0009	5.94e-06	1.314e-05	-0.0052	0.001	1.24e-07	1.50867e-06
cg10438589	4	14531493	2771	-0.0087	0.0016	2.37e-08	0.000697	-0.0084	0.0016	9.14e-08	4.06224e-07	-0.0073	0.0016	4.3e-06	1.02906e-05	-0.0067	0.0016	2.35e-05	5.91552e-05
cg02235049	3	186559186	2772	-0.0051	0.0009	4.73e-08	0.00122	-0.0053	0.001	3.37e-08	1.84586e-07	-0.0052	0.0009	3.49e-08	3.18463e-07	-0.0052	0.001	6.18e-08	9.0228e-07
cg05014727	10	6214016	2770	0.0103	0.0019	4.57e-08	0.00122	0.0108	0.0019	1.91e-08	1.26755e-07	0.0096	0.0019	2.96e-07	1.44053e-06	0.009	0.0019	3.61e-06	1.46406e-05
cg13123009	6	31681882	2764	-0.0057	0.0011	6.83e-08	0.00166	-0.0057	0.0011	1.44e-07	4.77818e-07	-0.0054	0.0011	5.99e-07	2.57218e-06	-0.0044	0.0011	7.02e-05	0.000129757
cg20544516	17	17717183	2770	-0.0047	0.0009	1.21e-07	0.00276	-0.0047	0.0009	1.35e-07	4.69286e-07	-0.0041	0.0009	5.91e-06	1.314e-05	-0.0041	0.0009	4.72e-06	1.6917e-05
cg06603309	11	2724144	2328	0.0059	0.0011	1.72e-07	0.00338	0.0058	0.0011	4.59e-07	1.19668e-06	0.0031	0.0009	0.000586	0.000701279	0.0048	0.0012	4.1e-05	7.87632e-05
cg14110920	12	53583359	2772	-0.0033	0.0006	1.67e-07	0.00338	-0.0034	0.0007	2.37e-07	6.9204e-07	-0.0027	0.0006	1.43e-05	2.82135e-05	-0.0031	0.0007	2.13e-06	1.46406e-05
cg14476101	1	120255992	2759	0.0124	0.0024	1.7e-07	0.00338	0.0113	0.0024	3.2e-06	5.69756e-06	0.0129	0.0024	1.41e-07	8.03e-07	0.0078	0.0024	0.00109	0.00115319
cg21429551	7	30635762	2774	0.0156	0.003	2.22e-07	0.00416	0.0144	0.003	2.28e-06	4.45684e-06	0.0141	0.003	1.84e-06	6.39619e-06	0.0119	0.0031	0.000149	0.000205226
cg06690548	4	139162808	2690	0.0061	0.0012	2.51e-07	0.00433	0.0057	0.0012	1.42e-06	3.23937e-06	0.0068	0.0013	1.58e-07	8.23857e-07	0.0042	0.0012	0.000436	0.00052177
cg07730360	3	128845626	2771	-0.0058	0.0011	2.6e-07	0.00433	-0.006	0.0011	1.31e-07	4.69286e-07	-0.0056	0.0011	9.02e-07	3.65811e-06	-0.0052	0.0012	7.15e-06	2.0878e-05
cg13074055	14	106329206	2741	0.0198	0.0038	2.62e-07	0.00433	0.017	0.0039	1.18e-05	1.51034e-05	0.0187	0.004	3.73e-06	9.72464e-06	0.0182	0.0039	3.56e-06	1.46406e-05
cg20507228	15	91460071	2773	-0.0107	0.0021	3.54e-07	0.00561	-0.011	0.0021	2.3e-07	6.9204e-07	-0.0092	0.0022	1.97e-05	3.50756e-05	-0.0108	0.0022	5.94e-07	5.20733e-06
cg14020176	17	72764985	2772	-0.0056	0.0011	3.69e-07	0.00564	-0.0059	0.0011	1.61e-07	5.11e-07	-0.0047	0.0011	3.98e-05	6.60318e-05	-0.0048	0.0011	2.55e-05	6.205e-05
cg05922723	7	100285650	2768	-0.0046	0.0009	4.03e-07	0.00594	-0.0043	0.0009	2.74e-06	5.037e-06	-0.0036	0.0009	0.000113	0.000155642	-0.0039	0.0009	3.73e-05	7.35919e-05
cg17501210	6	166970252	2773	0.0081	0.0016	4.99e-07	0.00686	0.0072	0.0016	9.04e-06	1.22207e-05	0.0077	0.0016	2.77e-06	8.42542e-06	0.0048	0.0016	0.00319	0.0032
cg23594345	14	106329607	2771	0.0161	0.0032	4.87e-07	0.00686	0.0134	0.0032	2.45e-05	2.75154e-05	0.0156	0.0033	3.12e-06	8.76e-06	0.0149	0.0033	6e-06	1.825e-05
cg03346692	6	127911362	2691	0.0116	0.0023	6.45e-07	0.00763	0.0118	0.0023	4.2e-07	1.13556e-06	0.0096	0.0023	4.23e-05	6.862e-05	0.0111	0.0024	3.25e-06	1.46406e-05
cg06582782	12	5621261	2763	-0.0114	0.0023	5.86e-07	0.00763	-0.0114	0.0023	9.24e-07	2.2484e-06	-0.0109	0.0024	4.19e-06	1.02906e-05	-0.0106	0.0023	5.33e-06	1.6917e-05
cg10192877	21	43641690	2773	-0.0029	0.0006	6.41e-07	0.00763	-0.003	0.0006	3.48e-07	9.77077e-07	-0.0027	0.0006	1.2e-05	2.43333e-05	-0.0021	0.0006	0.000466	0.000539968
cg19750657	13	38935967	2772	-0.0071	0.0014	5.92e-07	0.00763	-0.0068	0.0014	1.98e-06	4.12971e-06	-0.0078	0.0015	1.14e-07	7.56545e-07	-0.0051	0.0014	0.00042	0.00052177
cg21113318	14	92983645	2765	-0.0049	0.001	6.48e-07	0.00763	-0.0047	0.001	2.32e-06	4.45684e-06	-0.0037	0.001	0.000269	0.000350661	-0.0037	0.001	0.000307	0.000400196
cg01513913	14	106329158	2770	0.0083	0.0017	7.02e-07	0.00804	0.007	0.0017	2.82e-05	3.11909e-05	0.0077	0.0017	8.19e-06	1.7082e-05	0.0079	0.0017	5.17e-06	1.6917e-05
ch.2.30415474F	2	30561970	2770	0.0027	0.0005	7.91e-07	0.00881	0.0025	0.0006	6.17e-06	9.38354e-06	0.0012	0.0005	0.0143	0.0149129	0.0023	0.0006	3.26e-05	7.21152e-05
cg21604136	1	9910137	2775	-0.0044	0.0009	8.25e-07	0.00895	-0.0041	0.0009	6.63e-06	9.8112e-06	-0.0027	0.0008	0.00166	0.00192349	-0.0035	0.0009	0.000131	0.000195163
cg11147309	8	145011888	2768	0.0037	0.0007	9.1e-07	0.00938	0.0033	0.0008	1.4e-05	1.67541e-05	0.003	0.0007	5.68e-05	8.82213e-05	0.0032	0.0008	2.91e-05	6.82094e-05
cg22169889	2	169281609	2762	-0.0058	0.0012	8.97e-07	0.00938	-0.0056	0.0012	3.84e-06	6.22933e-06	-0.0055	0.0013	1.55e-05	2.97763e-05	-0.0043	0.0012	0.000358	0.000458491
cg00144180	2	240294362	2297	-0.0066	0.0014	1.14e-06	0.0112	-0.0063	0.0014	3.72e-06	6.17182e-06	-0.0031	0.0011	0.00408	0.00458215	-0.0056	0.0014	7.54e-05	0.000134249
cg09554443	1	167487762	2773	0.0081	0.0017	1.13e-06	0.0112	0.009	0.0017	9.46e-08	4.06224e-07	0.0084	0.0017	5.99e-07	2.57218e-06	0.0071	0.0017	3.64e-05	7.35919e-05
cg17194270	22	39759992	2773	-0.0086	0.0018	1.25e-06	0.0119	-0.009	0.0018	5.81e-07	1.46252e-06	-0.0085	0.0018	2.33e-06	7.73136e-06	-0.0063	0.0018	0.000504	0.000574875
cg19390658	7	30636176	2760	0.0112	0.0023	1.27e-06	0.0119	0.0104	0.0024	1.04e-05	1.38036e-05	0.0097	0.0023	1.69e-05	3.08425e-05	0.0091	0.0024	0.000149	0.000205226
cg01208318	14	106329652	2773	0.0147	0.0031	1.5e-06	0.0135	0.0121	0.003	6.4e-05	6.48889e-05	0.0153	0.0032	1.6e-06	5.84e-06	0.0135	0.0032	1.83e-05	4.94778e-05
cg26262157	10	6214079	2773	0.008	0.0017	1.5e-06	0.0135	0.0084	0.0017	9.7e-07	2.28419e-06	0.0079	0.0017	3.03e-06	8.76e-06	0.0066	0.0017	0.000135	0.0001971
cg26949393	7	150827298	2773	-0.0025	0.0005	1.79e-06	0.0157	-0.0024	0.0005	5.65e-06	8.77553e-06	-0.0021	0.0005	6.56e-05	9.77306e-05	-0.0025	0.0005	3.58e-06	1.46406e-05
cg02650017	17	47301614	2770	0.003	0.0006	2e-06	0.0172	0.0031	0.0007	2.31e-06	4.45684e-06	0.0026	0.0007	0.000112	0.000155642	0.0026	0.0007	9.55e-05	0.00016187
cg09024228	1	116707400	2768	-0.0039	0.0008	2.05e-06	0.0172	-0.0036	0.0008	1.1e-05	1.43393e-05	-0.0038	0.0008	4.37e-06	1.02906e-05	-0.0035	0.0008	2.99e-05	6.82094e-05
ch.14.97331099F	14	98261346	2761	0.0014	0.0003	2.13e-06	0.0176	0.0014	0.0003	7.64e-06	1.0523e-05	0.0006	0.0003	0.0283	0.0283	0.0011	0.0003	0.00026	0.000351481
cg17378359	8	145814111	2050	0.0037	0.0008	2.65e-06	0.021	0.0034	0.0008	1.64e-05	1.93097e-05	0.0045	0.0009	1.43e-07	8.03e-07	0.0037	0.0008	3.83e-06	1.47153e-05
ch.13.39564907R	13	40666907	2759	0.0025	0.0005	2.63e-06	0.021	0.0024	0.0005	6.72e-06	9.8112e-06	0.0012	0.0005	0.0138	0.0146	0.0022	0.0006	9.67e-05	0.00016187
cg05468843	11	117857990	2769	-0.0056	0.0012	2.75e-06	0.0214	-0.0057	0.0012	1.82e-06	3.92912e-06	-0.0032	0.0009	0.000416	0.000514712	-0.0048	0.0012	0.000101	0.00016187
cg08944236	16	53242355	2773	-0.0055	0.0012	2.85e-06	0.0218	-0.0046	0.0012	0.000127	0.000127	-0.0037	0.0011	0.00073	0.000859516	-0.0038	0.0012	0.00207	0.00212831
cg11851174	17	17712609	2763	-0.0052	0.0011	2.92e-06	0.0219	-0.0053	0.0011	3.29e-06	5.71833e-06	-0.0051	0.0011	2.72e-06	8.42542e-06	-0.0047	0.0011	3.61e-05	7.35919e-05
cg15512289	1	97026071	2766	-0.0102	0.0022	3.03e-06	0.0223	-0.0116	0.0022	1.32e-07	4.69286e-07	-0.0106	0.0022	1.28e-06	4.91789e-06	-0.0086	0.0023	0.00014	0.000200392
cg03234777	11	118095544	2773	-0.0049	0.0011	3.5e-06	0.0253	-0.0057	0.0011	1.06e-07	4.29889e-07	-0.0042	0.0011	7.87e-05	0.000114902	-0.0043	0.0011	0.000102	0.00016187
cg18617808	7	5717675	2774	-0.0047	0.001	4.12e-06	0.0288	-0.0043	0.001	3.7e-05	3.97206e-05	-0.0044	0.0011	4.36e-05	6.91913e-05	-0.0037	0.0011	0.000429	0.00052177
cg21139312	17	55663225	2330	-0.0031	0.0007	4.07e-06	0.0288	-0.003	0.0007	1.28e-05	1.58373e-05	-0.0018	0.0006	0.00499	0.00551924	-0.0024	0.0007	0.000592	0.000664862
cg08298946	12	13301010	2773	-0.0061	0.0013	4.77e-06	0.0328	-0.0057	0.0014	3.66e-05	3.97206e-05	-0.0055	0.0014	8.32e-05	0.00011909	-0.0053	0.0014	0.000128	0.000194667
cg03725309	1	109757585	2771	0.005	0.0011	4.91e-06	0.0331	0.0045	0.0011	5.67e-05	5.82972e-05	0.0042	0.001	2.23e-05	3.78581e-05	0.0033	0.0011	0.0032	0.0032
cg14448830	9	79627216	2759	-0.0025	0.0005	4.98e-06	0.0331	-0.0024	0.0006	1.82e-05	2.10889e-05	-0.0021	0.0006	0.000352	0.000443034	-0.0022	0.0006	0.000101	0.00016187
cg03798942	11	128566958	2770	-0.0042	0.0009	5.69e-06	0.0372	-0.0044	0.0009	1.83e-06	3.92912e-06	-0.0025	0.0009	0.00731	0.00796463	-0.0038	0.0009	7.11e-05	0.000129757
cg08994060	10	6214026	2771	0.009	0.002	5.91e-06	0.0381	0.0091	0.002	7.39e-06	1.0523e-05	0.0087	0.002	1.61e-05	3.01359e-05	0.0072	0.002	0.00043	0.00052177
cg14117297	19	4301870	2770	-0.0036	0.0008	7.13e-06	0.0452	-0.0033	0.0008	4.65e-05	4.84929e-05	-0.0024	0.0008	0.00278	0.00317094	-0.003	0.0008	0.000274	0.000363673
cg24403644	20	42574624	2774	-0.0032	0.0007	7.29e-06	0.0455	-0.0032	0.0007	1.33e-05	1.61817e-05	-0.0018	0.0007	0.00884	0.00949	-0.0026	0.0007	0.000463	0.000539968
cg20153322	12	120703977	2772	-0.0038	0.0008	7.86e-06	0.0484	-0.004	0.0009	2.76e-06	5.037e-06	-0.0031	0.0009	0.000297	0.000380368	-0.0037	0.0009	2e-05	5.21429e-05
cg23761815	10	73083123	2773	-0.0041	0.0009	8.03e-06	0.0487	-0.0041	0.0009	7.57e-06	1.0523e-05	-0.0033	0.0009	0.000235	0.000311909	-0.0039	0.0009	3.36e-05	7.21412e-05
cg21232015	12	133424221	2770	-0.0034	0.0008	8.16e-06	0.0488	-0.0033	0.0008	2.01e-05	2.29266e-05	-0.0015	0.0007	0.0173	0.0175403	-0.0025	0.0008	0.00107	0.00114868
cg05484949	17	38708465	2767	0.003	0.0007	8.33e-06	0.049	0.0031	0.0007	4.7e-06	7.4587e-06	0.002	0.0006	0.000526	0.000639967	0.0027	0.0007	0.000105	0.000163085
cg07458272	19	34744396	2773	-0.0056	0.0013	8.56e-06	0.049	-0.0055	0.0013	1.2e-05	1.51034e-05	-0.0045	0.0012	0.000182	0.000246037	-0.0043	0.0013	0.000889	0.000968612
cg20496314	22	39759864	2332	-0.0072	0.0016	8.5e-06	0.049	-0.0077	0.0017	3.42e-06	5.80605e-06	-0.0075	0.0017	8.08e-06	1.7082e-05	-0.0056	0.0017	0.000872	0.000964485
cg16815882	1	35908609	2773	-0.0041	0.0009	8.78e-06	0.0496	-0.0039	0.0009	3.86e-05	4.08377e-05	-0.0021	0.0009	0.0155	0.0159366	-0.003	0.001	0.00172	0.00179371

## Sheet: ESM Table 4
Additional sensitivity analyses for the leptin-associated CpGs
ProbeID	Chr	Position	N	Beta (base)	SE (base)	Nominal p value (base)	pFDR (base)	Beta (smoke)	SE (smoke)	Nominal p value (smoke)	pFDR (smoke)	Beta (cells)	SE (cells)	Nominal p value (cells)	pFDR (cells)	Beta (BMI)	SE (BMI)	Nominal p value (BMI)	pFDR (BMI)
cg14476101	1	120255992	3612	-0.0117	0.0012	8.89e-23	1.2e-17	-0.0114	0.0012	2.26e-21	3.50865e-19	-0.0123	0.0012	3.14e-25	6.4998e-23	-0.0086	0.0016	3.25e-08	2.01825e-05
cg16246545	1	120255941	3638	-0.0085	0.001	1.41e-18	9.53e-14	-0.0084	0.001	7.53e-18	7.79355e-16	-0.0088	0.001	1.46e-19	1.81332e-17	-0.0067	0.0013	1.35e-07	4.19175e-05
cg06192883	15	52554171	3646	0.0057	0.0007	5e-15	2.54e-10	0.0057	0.0007	7.51e-15	5.82964e-13	0.0049	0.0007	1.08e-11	3.726e-10	0.0046	0.001	1.86e-06	0.000231012
cg16463452	13	29195249	3643	-0.0034	0.0007	4.72e-06	0.00718	-0.0035	0.0008	3.57e-06	8.86788e-06	-0.0024	0.0007	0.000914	0.00109153	-0.0047	0.001	1.79e-06	0.000231012
cg18739367	8	38330740	3639	-0.0019	0.0005	2.35e-05	0.0227	-0.0018	0.0005	5.61e-05	6.831e-05	-0.0015	0.0004	0.000641	0.000799319	-0.0029	0.0006	1.19e-06	0.000231012
cg01869896	1	40420299	3643	-0.0029	0.0005	1.37e-07	0.000567	-0.0027	0.0006	8.16e-07	3.31606e-06	-0.0027	0.0005	2.76e-07	2.0902e-06	-0.0033	0.0007	3.68e-06	0.00038019
cg20907614	8	29914963	3600	-0.0051	0.0011	5.19e-06	0.0077	-0.0051	0.0011	5.91e-06	1.24832e-05	-0.0043	0.0011	8.32e-05	0.000149434	-0.0068	0.0015	4.34e-06	0.00038019
cg01185921	10	116444463	3647	-0.0028	0.0007	4.23e-05	0.0346	-0.0027	0.0007	0.000109	0.000117109	-0.0025	0.0007	0.000364	0.000479924	-0.0041	0.0009	4.98e-06	0.00038019
cg00207226	5	126407100	3646	-0.0027	0.0007	5.12e-05	0.0391	-0.0027	0.0007	6.65e-05	7.89608e-05	-0.0024	0.0007	0.000268	0.000373157	-0.004	0.0009	5.51e-06	0.00038019
cg06635133	16	17528276	3645	-0.0024	0.0005	2.2e-06	0.00416	-0.0025	0.0005	2.11e-06	6.09447e-06	-0.0025	0.0005	1.29e-06	5.72207e-06	-0.003	0.0007	1.18e-05	0.00073278
cg14049990	5	1514140	3638	-0.002	0.0005	2.75e-05	0.0254	-0.002	0.0005	5.61e-05	6.831e-05	-0.0013	0.0005	0.00475	0.00505961	-0.0028	0.0006	1.33e-05	0.000750845
cg22534374	1	201511610	3641	-0.0057	0.001	7.5e-09	5.98e-05	-0.0056	0.001	2.22e-08	2.22358e-07	-0.0048	0.001	8.96e-07	4.416e-06	-0.0056	0.0013	1.61e-05	0.000833175
cg10399210	7	112120828	3589	-0.0011	0.0003	3.64e-05	0.0311	-0.001	0.0003	0.000163	0.000169269	-0.0011	0.0003	0.000844	0.00102971	-0.0015	0.0004	1.78e-05	0.000850292
cg11554335	11	57336941	3646	-0.0026	0.0005	5.26e-07	0.00154	-0.0025	0.0005	2.01e-06	5.88778e-06	-0.0021	0.0005	4.52e-05	9.11338e-05	-0.0028	0.0007	2.88e-05	0.00127749
cg04890607	12	66262214	3616	-0.0044	0.001	5.93e-06	0.00842	-0.0037	0.001	0.00015	0.000156818	-0.0029	0.0009	0.0012	0.00139812	-0.0055	0.0013	3.23e-05	0.00133722
cg00431050	10	103985730	3645	-0.0031	0.0005	4.53e-10	6.34e-06	-0.0031	0.0005	3.47e-10	6.52991e-09	-0.003	0.0005	5.05e-10	1.04535e-08	-0.0027	0.0006	3.62e-05	0.00140501
cg06983052	1	90288099	3648	-0.0034	0.0006	5.68e-09	4.91e-05	-0.0035	0.0006	3.04e-09	4.7196e-08	-0.0033	0.0006	7.42e-09	1.12386e-07	-0.0032	0.0008	4.59e-05	0.0016767
cg06559575	12	53490352	3643	-0.0043	0.0006	3.34e-13	9.7e-09	-0.0043	0.0006	3.39e-13	1.50371e-11	-0.0039	0.0006	2.88e-11	7.992e-10	-0.0031	0.0008	5.18e-05	0.00178679
cg05945608	6	42739639	3643	0.0037	0.0007	1.52e-08	0.00011	0.0033	0.0007	6.26e-07	2.69963e-06	0.0032	0.0006	3.75e-07	2.45132e-06	0.0035	0.0009	6.33e-05	0.00178679
cg04465154	8	9045558	3640	-0.0041	0.0008	1.61e-07	0.000638	-0.0042	0.0008	1.17e-07	7.64811e-07	-0.0031	0.0007	2.9e-05	6.4089e-05	-0.0041	0.001	6.03e-05	0.00178679
cg16261619	7	50132977	3642	-0.0016	0.0004	4.15e-06	0.0066	-0.0016	0.0004	7.72e-06	1.5505e-05	-0.0015	0.0004	1.68e-05	4.31107e-05	-0.0019	0.0005	5.69e-05	0.00178679
cg08535978	3	152092595	3641	-0.0032	0.0008	2.93e-05	0.0266	-0.0031	0.0008	4.86e-05	6.0848e-05	-0.003	0.0008	0.000103	0.000173341	-0.0041	0.001	6.28e-05	0.00178679
cg25750380	7	55434429	3641	0.0006	0.0001	4.55e-05	0.0363	0.0005	0.0001	0.000183	0.00018753	0.0006	0.0002	0.00165	0.0018905	0.0007	0.0002	6.73e-05	0.0018171
cg00574958	11	68607622	3638	-0.004	0.0004	6.62e-27	1.34e-21	-0.004	0.0004	4.04e-27	1.25442e-24	-0.0043	0.0004	2.1e-30	6.5205e-28	-0.0019	0.0005	7.72e-05	0.00199714
cg03066986	6	42752685	3642	0.0031	0.0007	1.04e-05	0.0131	0.003	0.0007	2.22e-05	3.37071e-05	0.0028	0.0007	8.73e-05	0.000154895	0.0037	0.0009	8.04e-05	0.00199714
cg18930267	12	132633146	3639	-0.0022	0.0005	1.64e-05	0.0181	-0.0022	0.0005	3.16e-05	4.33192e-05	-0.0023	0.0005	1.01e-05	2.7876e-05	-0.0027	0.0007	8.62e-05	0.00205885
cg22510074	7	71803123	3636	-0.005	0.0008	1.62e-10	2.53e-06	-0.005	0.0008	2.14e-10	4.58255e-09	-0.0043	0.0008	9.76e-08	9.04621e-07	-0.0041	0.001	0.000103	0.002369
cg06489037	3	107706245	3643	-0.0039	0.0009	9.32e-06	0.0121	-0.004	0.0009	9.24e-06	1.79876e-05	-0.0033	0.0009	0.000203	0.000295923	-0.0045	0.0012	0.00012	0.00266143
cg05316065	8	130799007	3647	-0.0028	0.0006	2.02e-06	0.00391	-0.0028	0.0006	2.36e-06	6.72041e-06	-0.0022	0.0006	8.76e-05	0.000154985	-0.0028	0.0008	0.000181	0.00362584
cg21582325	12	121498343	3622	-0.0038	0.0009	1.16e-05	0.0138	-0.0037	0.0009	2.91e-05	4.09776e-05	-0.0034	0.0009	9.32e-05	0.000161218	-0.0044	0.0012	0.000176	0.00362584
cg12449404	2	40437698	3073	-0.0027	0.0007	3.21e-05	0.0286	-0.0028	0.0007	2.06e-05	3.19017e-05	-0.0025	0.0006	3.26e-05	6.88592e-05	-0.0033	0.0009	0.00018	0.00362584
cg06961160	21	35900255	3616	-0.0013	0.0003	5.01e-06	0.00752	-0.0011	0.0003	0.000171	0.000176397	-0.0013	0.0003	4.04e-05	8.33502e-05	-0.0014	0.0004	0.000199	0.00386184
cg03725309	1	109757585	3638	-0.0049	0.0006	1.29e-16	7.51e-12	-0.0049	0.0006	1.13e-16	1.00247e-14	-0.0043	0.0005	3.32e-16	2.2908e-14	-0.0029	0.0008	0.000224	0.00401132
cg17058475	11	68607737	3646	-0.0042	0.0005	1.13e-14	5.09e-10	-0.0041	0.0005	4.66e-14	2.89386e-12	-0.0044	0.0005	3e-17	2.66143e-15	-0.0026	0.0007	0.000232	0.00401132
cg24217948	18	42261980	3641	-0.0044	0.001	7.52e-06	0.0103	-0.0044	0.001	1.24e-05	2.20011e-05	-0.0047	0.001	2.03e-06	8.1331e-06	-0.0049	0.0013	0.000221	0.00401132
cg10045881	1	111770291	3643	-0.0027	0.0006	1.79e-05	0.0193	-0.0027	0.0006	2.44e-05	3.6424e-05	-0.0025	0.0006	8.62e-05	0.000153382	-0.0031	0.0008	0.000239	0.00401132
cg04053969	19	4067284	3627	0.001	0.0002	4.57e-05	0.0363	0.001	0.0002	9.82e-05	0.000107742	0.0007	0.0003	0.00905	0.00942961	0.0012	0.0003	0.000234	0.00401132
cg00473597	19	6108131	3543	-0.0021	0.0005	1.63e-05	0.018	-0.0021	0.0005	2.02e-05	3.14391e-05	-0.0021	0.0005	2.95e-05	6.45053e-05	-0.0024	0.0007	0.000254	0.00406755
cg09733864	7	158809018	3171	-0.0012	0.0003	5.84e-05	0.0425	-0.0012	0.0003	0.000104	0.00011232	-0.0013	0.0003	9.87e-05	0.000167466	-0.0015	0.0004	0.000257	0.00406755
cg07461273	7	99697172	3617	0.0019	0.0005	7.47e-05	0.0497	0.0019	0.0005	9.49e-05	0.000104677	0.001	0.0005	0.0352	0.0357176	0.0023	0.0006	0.000262	0.00406755
cg00133624	12	3756130	3612	-0.0049	0.001	1.14e-06	0.00255	-0.005	0.001	8.93e-07	3.45986e-06	-0.0044	0.001	1.94e-05	4.70602e-05	-0.0049	0.0013	0.000292	0.00421702
cg02735762	9	135280262	3634	-0.0019	0.0004	3.44e-06	0.00588	-0.0019	0.0004	4.93e-06	1.11735e-05	-0.0019	0.0004	3.95e-06	1.37036e-05	-0.002	0.0005	0.000279	0.00421702
cg07243519	13	38924018	3623	0.0008	0.0002	2.71e-05	0.0253	0.0008	0.0002	0.00015	0.000156818	0.0008	0.0002	0.000641	0.000799319	0.0009	0.0003	0.00029	0.00421702
ch.1.230766435F	1	232699812	3608	-0.0008	0.0002	5.33e-05	0.0399	-0.0008	0.0002	4.3e-05	5.44959e-05	-0.0008	0.0002	0.00013	0.000208067	-0.001	0.0003	0.000378	0.00533495
cg15564619	1	2163437	3641	-0.0045	0.0009	3.91e-07	0.00124	-0.0044	0.0009	9.06e-07	3.473e-06	-0.006	0.0008	3.2e-13	1.52862e-11	-0.0041	0.0012	0.000399	0.0053865
cg14418857	7	121120431	3131	0.0054	0.0011	4.86e-07	0.00145	0.0053	0.0011	1.03e-06	3.74053e-06	0.0048	0.0011	1.01e-05	2.7876e-05	0.0053	0.0015	0.000393	0.0053865
cg00167491	5	44388799	3602	0.0009	0.0002	7.6e-05	0.05	0.0009	0.0002	0.000103	0.000111628	0.0009	0.0003	0.000765	0.000941952	0.0011	0.0003	0.000409	0.00540402
cg17281365	2	45871073	3643	-0.0012	0.0003	6.65e-05	0.0461	-0.0013	0.0003	2.48e-05	3.6844e-05	-0.0013	0.0003	0.000112	0.000185968	-0.0015	0.0004	0.000418	0.00540788
cg11935041	5	150977390	3647	-0.0031	0.0005	4.24e-09	3.92e-05	-0.0029	0.0005	3.94e-08	3.3517e-07	-0.003	0.0005	5.66e-09	9.01246e-08	-0.0024	0.0007	0.000441	0.005589
cg15981982	2	8685837	3642	-0.002	0.0005	6.04e-05	0.0431	-0.0019	0.0005	0.000145	0.00015236	-0.0015	0.0005	0.00112	0.00130983	-0.0023	0.0007	0.000507	0.00629694
cg02424715	14	75893680	3644	-0.0029	0.0006	6.74e-07	0.00187	-0.0031	0.0006	1.42e-07	8.8182e-07	-0.0029	0.0006	3.54e-07	2.41576e-06	-0.0026	0.0008	0.000604	0.00735459
cg08330183	15	22892184	3603	0.0005	0.0001	2.85e-05	0.0262	0.0005	0.0001	1.88e-05	2.97069e-05	0.0005	0.0001	4.83e-05	9.61356e-05	0.0005	0.0002	0.000652	0.00778638
cg02741985	17	80059408	3625	0.0024	0.0005	8.26e-07	0.00207	0.0023	0.0005	1.47e-06	4.83e-06	0.0023	0.0005	5.79e-07	3.32925e-06	0.0022	0.0006	0.00069	0.00808472
cg03572859	8	22409634	3633	-0.0024	0.0004	4.39e-08	0.000238	-0.0025	0.0004	2.58e-08	2.46489e-07	-0.0023	0.0005	9.96e-07	4.75782e-06	-0.002	0.0006	0.000753	0.0086595
cg20038477	3	128754632	3640	-0.0032	0.0006	1.02e-06	0.00239	-0.0032	0.0007	1.08e-06	3.81068e-06	-0.0026	0.0006	3.14e-05	6.7472e-05	-0.0029	0.0009	0.000799	0.00902144
cg09694782	2	97408799	3546	-0.0028	0.0006	2.43e-06	0.00453	-0.0027	0.0006	5.74e-06	1.2334e-05	-0.002	0.0006	0.00028	0.0003864	-0.0026	0.0008	0.000863	0.00957005
cg19202384	17	79894511	3633	-0.0032	0.0006	8.4e-08	0.000383	-0.0033	0.0006	3.56e-08	3.11375e-07	-0.0033	0.0006	9.18e-08	8.90747e-07	-0.0026	0.0008	0.000979	0.0104821
cg05779272	9	33168018	3635	0.0021	0.0004	2.32e-07	0.000827	0.002	0.0004	1.77e-06	5.43e-06	0.0017	0.0004	5.47e-05	0.000107157	0.0018	0.0005	0.000966	0.0104821
cg07008193	11	46318527	3646	0.0028	0.0006	3.22e-06	0.00571	0.003	0.0006	8.64e-07	3.41748e-06	0.0028	0.0006	1.9e-06	7.94396e-06	0.0027	0.0008	0.00103	0.0108412
cg23068772	7	30737061	3647	-0.005	0.0007	1.38e-11	2.66e-07	-0.005	0.0007	1.51e-11	3.90713e-10	-0.0046	0.0007	2.02e-10	4.646e-09	-0.0032	0.001	0.00118	0.0112667
cg09469355	1	2161886	3648	-0.0042	0.0007	8.94e-10	1.04e-05	-0.0044	0.0007	6.66e-11	1.59072e-09	-0.004	0.0007	3.16e-09	5.451e-08	-0.0029	0.0009	0.00122	0.0112667
cg03433699	17	6916926	3632	-0.0016	0.0003	6.97e-07	0.00189	-0.0018	0.0003	4.15e-08	3.48264e-07	-0.0011	0.0003	0.000425	0.000549844	-0.0014	0.0004	0.00109	0.0112667
cg18837713	12	77159365	3642	0.003	0.0006	1.47e-06	0.00304	0.0029	0.0006	5.67e-06	1.23114e-05	0.0024	0.0006	0.000113	0.000187128	0.0027	0.0008	0.0012	0.0112667
cg19494588	5	146195103	3591	-0.0064	0.0014	2.78e-06	0.00506	-0.0059	0.0014	1.42e-05	2.38976e-05	-0.0056	0.0014	4.62e-05	9.28485e-05	-0.0059	0.0018	0.00122	0.0112667
cg06819296	8	10982668	3641	-0.0029	0.0006	5.33e-06	0.00784	-0.0029	0.0006	4.27e-06	1.00442e-05	-0.0029	0.0006	2.99e-06	1.10523e-05	-0.0027	0.0008	0.00125	0.0112667
cg14208102	3	48507165	3204	-0.0022	0.0005	7.46e-06	0.0102	-0.0024	0.0005	1.56e-06	4.94265e-06	-0.0015	0.0005	0.00101	0.00119469	-0.0021	0.0006	0.00112	0.0112667
cg21037180	8	82276987	3503	0.0053	0.0012	1.59e-05	0.0176	0.0054	0.0012	1.15e-05	2.07e-05	0.0056	0.0012	7.25e-06	2.25112e-05	0.0053	0.0016	0.00127	0.0112667
cg10825530	11	16023708	3609	0.0051	0.0012	2.31e-05	0.0225	0.0052	0.0012	1.62e-05	2.64047e-05	0.005	0.0012	1.66e-05	4.27743e-05	0.0051	0.0016	0.00114	0.0112667
cg26641935	6	74423256	3630	0.0027	0.0007	3.93e-05	0.0327	0.0026	0.0007	8.54e-05	9.59013e-05	0.0033	0.0007	5.62e-07	3.29247e-06	0.0028	0.0009	0.00127	0.0112667
cg04412648	12	8179016	3639	0.0006	0.0002	6.72e-05	0.0464	0.0006	0.0002	0.000206	0.000210059	0.0007	0.0002	0.000829	0.0010154	0.0007	0.0002	0.00123	0.0112667
cg25414605	11	67182672	3646	-0.0024	0.0005	3.47e-06	0.0059	-0.0024	0.0005	2.64e-06	7.25416e-06	-0.0026	0.0005	1.85e-07	1.49201e-06	-0.0022	0.0007	0.00133	0.0116328
cg15901722	5	175974973	3645	-0.0043	0.0007	2.29e-10	3.44e-06	-0.0043	0.0007	4.6e-10	8.16171e-09	-0.0036	0.0007	4.91e-08	5.34932e-07	-0.0028	0.0009	0.00141	0.0117831
cg03337218	10	25189866	3643	0.005	0.001	5.2e-07	0.00153	0.0045	0.001	6.48e-06	1.3369e-05	0.005	0.0009	8.89e-08	8.832e-07	0.0041	0.0013	0.00146	0.0117831
cg24045875	20	61425320	3634	-0.0019	0.0004	7.75e-07	0.00199	-0.0018	0.0004	2.91e-06	7.65725e-06	-0.0016	0.0004	6.34e-05	0.00011967	-0.0016	0.0005	0.00145	0.0117831
cg17984267	4	185928894	3639	-0.002	0.0005	1.56e-05	0.0174	-0.0018	0.0005	9.89e-05	0.000107938	-0.0021	0.0005	4.15e-06	1.42384e-05	-0.0019	0.0006	0.00148	0.0117831
cg15077637	17	42977401	3616	0.0012	0.0003	1.63e-05	0.018	0.0012	0.0003	7.19e-05	8.40864e-05	0.0013	0.0003	8.86e-05	0.000155866	0.0012	0.0004	0.00139	0.0117831
cg23384027	12	54688344	3646	-0.0024	0.0006	4.32e-05	0.0352	-0.0026	0.0006	7.59e-06	1.54032e-05	-0.0021	0.0006	0.000341	0.00045345	-0.0024	0.0008	0.00148	0.0117831
cg02381853	5	33321127	3647	-0.0031	0.0008	5.82e-05	0.0425	-0.0032	0.0008	5.29e-05	6.54268e-05	-0.0023	0.0008	0.00396	0.0042835	-0.0033	0.001	0.00138	0.0117831
cg00077547	10	63170372	3638	-0.0011	0.0003	5.45e-05	0.0404	-0.001	0.0003	0.000129	0.000137408	-0.001	0.0003	0.000284	0.000391051	-0.0011	0.0003	0.00162	0.0127344
cg00672936	8	38832728	3647	-0.0042	0.001	1.79e-05	0.0193	-0.0041	0.001	2.94e-05	4.12131e-05	-0.0037	0.001	0.00014	0.000221786	-0.004	0.0013	0.00171	0.0132739
cg03717755	6	16136539	3133	0.005	0.0012	1.87e-05	0.0197	0.0052	0.0012	1.02e-05	1.93116e-05	0.004	0.0011	0.000204	0.000296684	0.0049	0.0016	0.00179	0.0137233
cg15428620	10	102792835	3204	-0.0029	0.0005	4.69e-08	0.000247	-0.003	0.0005	1.47e-08	1.65976e-07	-0.0025	0.0005	3.29e-06	1.18098e-05	-0.0022	0.0007	0.00183	0.0138416
cg17330388	8	58171766	3627	-0.0013	0.0003	6.82e-05	0.0469	-0.0012	0.0003	0.000185	0.000189267	-0.0015	0.0003	9.63e-06	2.73353e-05	-0.0013	0.0004	0.00185	0.0138416
cg25376491	5	179192524	3643	-0.0026	0.0006	4.64e-06	0.00714	-0.0025	0.0006	7.62e-06	1.54137e-05	-0.0024	0.0006	1.91e-05	4.66972e-05	-0.0023	0.0007	0.0019	0.0138812
cg01048810	1	45142815	3636	-0.0019	0.0004	7.06e-06	0.00979	-0.0018	0.0004	2.42e-05	3.63e-05	-0.0016	0.0004	5.29e-05	0.000104621	-0.0017	0.0006	0.00189	0.0138812
cg00277397	7	71800412	3645	-0.0032	0.0007	1.21e-06	0.00263	-0.0032	0.0007	1.86e-06	5.55317e-06	-0.0028	0.0007	2.48e-05	5.58e-05	-0.0027	0.0009	0.00194	0.0140086
cg02797539	17	72740524	3637	0.0019	0.0005	5.27e-05	0.0397	0.0018	0.0005	0.000106	0.000114281	0.0018	0.0005	7.6e-05	0.000139221	0.0019	0.0006	0.00212	0.0151324
cg08287334	19	1854633	3619	0.0008	0.0002	2e-05	0.0205	0.0008	0.0002	0.000111	0.000119052	0.0006	0.0002	0.000468	0.000596772	0.0008	0.0003	0.0022	0.015525
cg27115863	22	37921640	3642	-0.0051	0.0008	7.38e-10	9.09e-06	-0.0051	0.0008	1.47e-09	2.46722e-08	-0.0044	0.0008	6.78e-08	7.18886e-07	-0.0033	0.0011	0.00242	0.0168557
cg10874111	7	158799748	3622	-0.002	0.0004	2.26e-06	0.00424	-0.0019	0.0004	4.47e-06	1.04356e-05	-0.0017	0.0004	2.46e-05	5.58e-05	-0.0017	0.0006	0.00246	0.0168557
cg04955333	7	2647414	3643	-0.0025	0.0006	5.34e-05	0.0399	-0.0026	0.0006	2.88e-05	4.07884e-05	-0.0027	0.0006	1.66e-05	4.27743e-05	-0.0025	0.0008	0.00247	0.0168557
cg17782974	10	104406990	3640	0.0054	0.001	1.73e-07	0.000675	0.0052	0.001	4.97e-07	2.26939e-06	0.0046	0.001	4.37e-06	1.48163e-05	0.0041	0.0014	0.0026	0.0169481
cg18763911	19	15561037	3645	-0.0032	0.0006	2.06e-07	0.000761	-0.003	0.0006	8.56e-07	3.40754e-06	-0.0031	0.0006	4.7e-07	2.94818e-06	-0.0024	0.0008	0.00257	0.0169481
cg04858631	10	74035570	3639	0.0049	0.0011	4.35e-06	0.00675	0.0047	0.0011	1.05e-05	1.96401e-05	0.0046	0.001	3.18e-06	1.15484e-05	0.0043	0.0014	0.00252	0.0169481
cg05668853	17	27044169	3603	-0.0028	0.0007	1.89e-05	0.0199	-0.0029	0.0007	6.11e-06	1.27326e-05	-0.0028	0.0007	2.81e-05	6.25452e-05	-0.0026	0.0009	0.00259	0.0169481
cg09340403	6	138247491	3639	-0.0037	0.0009	2.42e-05	0.0232	-0.0036	0.0009	3.92e-05	5.11412e-05	-0.0031	0.0009	0.000324	0.000433629	-0.0035	0.0012	0.00262	0.0169481
cg17178175	2	178109973	3638	-0.0044	0.0008	6.65e-08	0.00033	-0.0044	0.0008	5.15e-08	4.10019e-07	-0.0034	0.0008	1.95e-05	4.71187e-05	-0.0032	0.0011	0.00279	0.0172773
cg08423142	15	59588622	3639	-0.0017	0.0004	7.02e-07	0.00189	-0.0018	0.0004	6.62e-07	2.81577e-06	-0.0018	0.0004	3.27e-07	2.30758e-06	-0.0014	0.0005	0.0027	0.0172773
cg15867698	14	69438267	3642	0.0019	0.0004	1.08e-05	0.0134	0.002	0.0004	4.25e-06	1.00352e-05	0.0009	0.0003	0.012	0.01242	0.0017	0.0006	0.00275	0.0172773
cg14177934	11	63529891	3611	-0.0008	0.0002	3.22e-05	0.0286	-0.0008	0.0002	3.11e-05	4.28228e-05	-0.0009	0.0002	2.96e-06	1.10069e-05	-0.0007	0.0002	0.00277	0.0172773
cg01329949	4	82393162	3642	0.0005	0.0001	6.55e-05	0.0455	0.0005	0.0001	9.04e-05	0.000100426	0.0004	0.0001	0.000851	0.00103137	0.0005	0.0002	0.00281	0.0172773
cg07955752	19	30018436	3593	0.0025	0.0006	4.56e-05	0.0363	0.0024	0.0006	9.99e-05	0.000108757	0.0026	0.0007	7.44e-05	0.000137507	0.0025	0.0008	0.00287	0.0174732
cg21120249	9	139921971	3645	-0.0032	0.0007	2.14e-06	0.00408	-0.0033	0.0007	1.13e-06	3.9423e-06	-0.0029	0.0007	1.31e-05	3.50651e-05	-0.0026	0.0009	0.0029	0.0174845
cg26894079	11	122954435	3639	-0.0048	0.0008	9.71e-09	7.31e-05	-0.0045	0.0008	6.83e-08	5.10107e-07	-0.0042	0.0008	3.73e-07	2.45132e-06	-0.0032	0.0011	0.00305	0.0180386
cg27471246	21	39776434	3633	-0.0031	0.0006	1.12e-06	0.00254	-0.0029	0.0006	3.55e-06	8.86788e-06	-0.0025	0.0006	0.000124	0.00020211	-0.0025	0.0008	0.00303	0.0180386
cg17338544	11	44559989	3647	-0.0034	0.0007	1.22e-06	0.00263	-0.0032	0.0007	5.73e-06	1.2334e-05	-0.0033	0.0007	3.81e-06	1.32922e-05	-0.0028	0.0009	0.00313	0.0183371
cg07881273	15	64648609	3640	0.0006	0.0001	7.02e-05	0.0479	0.0005	0.0001	0.000152	0.000158642	0.0005	0.0002	0.00259	0.00287213	0.0006	0.0002	0.00319	0.0185139
cg11468085	11	67435577	3639	0.004	0.0007	1.56e-08	0.000111	0.0041	0.0007	9.07e-09	1.06273e-07	0.0036	0.0007	4.26e-08	4.80993e-07	0.0027	0.0009	0.00358	0.0205101
cg01597398	17	40250727	3642	-0.0031	0.0006	9.08e-08	0.00041	-0.0032	0.0006	9.2e-08	6.27824e-07	-0.0032	0.0006	3.39e-08	4.04844e-07	-0.0023	0.0008	0.0036	0.0205101
cg19494100	6	18387313	3637	-0.002	0.0004	1.24e-05	0.0146	-0.0019	0.0005	1.55e-05	2.54643e-05	-0.0023	0.0004	2.6e-07	2.0438e-06	-0.0017	0.0006	0.00366	0.0206624
ch.2.207814544R	2	208106299	3612	-0.0013	0.0003	1.42e-05	0.0162	-0.0015	0.0003	7.52e-07	3.15535e-06	-0.0007	0.0003	0.00963	0.0100004	-0.0011	0.0004	0.00374	0.0207924
cg05575505	15	101262162	3643	-0.004	0.001	3.11e-05	0.028	-0.0038	0.001	9.82e-05	0.000107742	-0.0036	0.001	0.000168	0.000256966	-0.0037	0.0013	0.00375	0.0207924
cg09092525	20	58570133	3627	-0.0047	0.0008	8.93e-09	6.98e-05	-0.0045	0.0008	2.83e-08	2.547e-07	-0.0046	0.0008	2.74e-08	3.47253e-07	-0.0031	0.0011	0.00382	0.0208089
cg23684449	16	46919194	3641	-0.0026	0.0006	5.34e-06	0.00784	-0.0026	0.0006	6.56e-06	1.34893e-05	-0.0027	0.0006	1.04e-06	4.93008e-06	-0.0022	0.0008	0.00379	0.0208089
cg20248822	1	19922867	3643	-0.0029	0.0006	3.5e-07	0.00113	-0.003	0.0006	2.44e-07	1.36508e-06	-0.0025	0.0006	6.48e-06	2.06363e-05	-0.0022	0.0008	0.0041	0.0217611
cg03746015	16	11141000	3631	-0.005	0.0011	5.79e-06	0.00832	-0.0052	0.0011	2.06e-06	6.00592e-06	-0.0058	0.0011	1.76e-07	1.43811e-06	-0.0042	0.0015	0.00415	0.0217611
cg22132788	7	45002486	3131	-0.0045	0.001	1.32e-05	0.0153	-0.004	0.001	9.01e-05	0.000100273	-0.0051	0.001	7.53e-07	3.96282e-06	-0.004	0.0014	0.00417	0.0217611
cg24896460	5	73188814	3638	-0.0032	0.0007	1.43e-05	0.0163	-0.0033	0.0008	1.14e-05	2.07e-05	-0.0028	0.0008	0.000208	0.000301091	-0.0029	0.001	0.00407	0.0217611
cg09093858	8	101117952	3638	-0.0016	0.0004	1.95e-05	0.0204	-0.0016	0.0004	2.78e-05	4.00552e-05	-0.0017	0.0004	9.14e-06	2.65231e-05	-0.0014	0.0005	0.00408	0.0217611
cg19821297	19	12890029	3642	-0.0038	0.0008	4.22e-06	0.00662	-0.0038	0.0008	4.2e-06	9.95496e-06	-0.0035	0.0008	1.87e-05	4.62657e-05	-0.0031	0.0011	0.00424	0.021942
cg18120259	6	43894639	3642	-0.0047	0.0007	3.9e-12	8.81e-08	-0.0048	0.0007	1.61e-12	5.5545e-11	-0.005	0.0007	2.03e-13	1.14603e-11	-0.0025	0.0009	0.00442	0.0225494
cg27108889	3	128292314	3623	-0.0026	0.0006	1.36e-05	0.0157	-0.0025	0.0006	2.02e-05	3.14391e-05	-0.0027	0.0006	9.42e-06	2.70435e-05	-0.0023	0.0008	0.00443	0.0225494
cg00646185	15	26234833	3639	-0.0003	0.0001	5.05e-05	0.0386	-0.0003	0.0001	0.0002	0.000204276	-0.0004	0.0001	3.26e-05	6.88592e-05	-0.0003	0.0001	0.00448	0.0226185
cg03179542	7	2647333	3636	-0.0028	0.0005	6.86e-08	0.000331	-0.0029	0.0005	2.65e-08	2.49341e-07	-0.0025	0.0005	3.22e-07	2.29841e-06	-0.0019	0.0007	0.00457	0.0228869
cg22103219	7	101934892	3645	-0.005	0.0008	1.21e-09	1.29e-05	-0.0054	0.0008	2.96e-11	7.35264e-10	-0.0052	0.0008	8e-11	2.03191e-09	-0.003	0.0011	0.00468	0.0230934
cg12142865	12	112211993	3202	-0.0029	0.0006	2.16e-07	0.000782	-0.0031	0.0006	2.8e-08	2.547e-07	-0.0014	0.0005	0.00315	0.00341984	-0.002	0.0007	0.00472	0.0230934
cg18149207	1	151805634	3633	0.0023	0.0005	8.64e-07	0.00215	0.0023	0.0005	5.78e-07	2.56384e-06	0.0017	0.0004	8.41e-05	0.000150075	0.0017	0.0006	0.00473	0.0230934
cg08698997	16	88989212	3640	-0.0036	0.0009	3.35e-05	0.0292	-0.0038	0.0009	1.63e-05	2.64982e-05	-0.0028	0.0009	0.00115	0.00134239	-0.0033	0.0012	0.00476	0.0230934
cg22805381	14	51760188	3642	-0.003	0.0007	5.86e-05	0.0426	-0.0032	0.0007	1.26e-05	2.22923e-05	-0.0026	0.0007	0.000343	0.000455135	-0.0028	0.001	0.00483	0.0232514
cg27061485	16	88989387	3638	-0.0028	0.0006	4.04e-06	0.00651	-0.0026	0.0006	1.23e-05	2.18862e-05	-0.0025	0.0006	1.85e-05	4.61386e-05	-0.0022	0.0008	0.00498	0.0237891
cg17901584	1	55353706	3647	-0.0072	0.001	1.17e-13	3.95e-09	-0.0073	0.001	6.17e-14	3.48325e-12	-0.0068	0.001	4.71e-12	1.94994e-10	-0.0036	0.0013	0.0051	0.0238128
cg08761535	16	75079000	3627	-0.0022	0.0005	1.9e-06	0.00381	-0.0022	0.0005	9.48e-07	3.61171e-06	-0.002	0.0004	9.85e-06	2.77343e-05	-0.0017	0.0006	0.00507	0.0238128
cg17332198	12	58209913	3642	-0.0023	0.0005	7.72e-06	0.0104	-0.0022	0.0005	1.05e-05	1.96401e-05	-0.0022	0.0005	4.48e-06	1.50383e-05	-0.0019	0.0007	0.00508	0.0238128
cg18098839	3	167742700	3620	-0.0028	0.0005	3.21e-09	3.1e-05	-0.0026	0.0005	1.73e-08	1.85229e-07	-0.0025	0.0005	9.51e-08	8.94805e-07	-0.0017	0.0006	0.00521	0.023966
cg24590708	15	52554357	3539	0.0055	0.0012	1.95e-06	0.0039	0.0056	0.0012	1.5e-06	4.87696e-06	0.0044	0.0011	0.000128	0.000206462	0.0043	0.0015	0.00518	0.023966
cg13044649	3	195849011	3626	-0.0027	0.0007	7.63e-05	0.05	-0.0025	0.0007	0.000218	0.000221206	-0.0024	0.0007	0.000309	0.000416245	-0.0025	0.0009	0.00535	0.024429
cg24687805	15	55513621	3548	0.0024	0.0004	1.39e-07	0.00057	0.0022	0.0004	1.03e-06	3.74053e-06	0.0022	0.0004	4.89e-07	2.97715e-06	0.0016	0.0006	0.00552	0.0250213
cg26403843	5	158634085	3607	0.0103	0.0014	4.66e-14	1.83e-09	0.0099	0.0014	6.39e-13	2.33423e-11	0.0091	0.0014	2.96e-11	7.992e-10	0.005	0.0018	0.00582	0.02619
cg09826895	1	111744309	3648	0.0032	0.0007	2.02e-06	0.00391	0.0032	0.0007	1.79e-06	5.43e-06	0.0025	0.0006	0.000126	0.000203766	0.0024	0.0009	0.00619	0.0276546
cg04988978	17	56359578	3644	-0.0024	0.0005	9.12e-07	0.00222	-0.0025	0.0005	2.58e-07	1.40542e-06	-0.0014	0.0004	0.00123	0.00142772	-0.0017	0.0006	0.00627	0.0278119
cg06500161	21	43656587	3644	0.0071	0.0006	4.98e-32	2.02e-26	0.0071	0.0006	1.87e-31	1.16127e-28	0.0072	0.0006	2.13e-32	1.32273e-29	0.0022	0.0008	0.00644	0.0283634
cg20014412	1	25381898	3644	0.0024	0.0005	1.78e-06	0.0036	0.0023	0.0005	2.97e-06	7.78215e-06	0.0022	0.0005	1.24e-05	3.348e-05	0.0018	0.0007	0.00656	0.0286885
cg16263152	1	183287819	3630	-0.0035	0.0008	1.74e-05	0.0189	-0.0037	0.0008	5.23e-06	1.15994e-05	-0.0027	0.0008	0.000562	0.000710798	-0.0029	0.0011	0.00663	0.0287918
cg08529529	13	31309799	3637	-0.0021	0.0005	1.32e-05	0.0153	-0.0023	0.0005	3.04e-06	7.866e-06	-0.0018	0.0005	9.13e-05	0.000158816	-0.0018	0.0007	0.00673	0.0290231
cg13871708	6	30921007	3642	-0.0034	0.0009	7.56e-05	0.0499	-0.0036	0.0009	4.78e-05	5.99673e-05	-0.0038	0.0009	1.76e-05	4.49341e-05	-0.0031	0.0011	0.0068	0.0291228
cg05217962	14	59932128	3606	0.0005	0.0001	6e-05	0.0431	0.0006	0.0001	3.2e-05	4.37151e-05	0.0004	0.0001	0.00615	0.00648413	0.0005	0.0002	0.00711	0.0302418
cg13222915	1	184598594	3644	-0.0031	0.0006	5.27e-08	0.000275	-0.0029	0.0006	4.6e-07	2.15716e-06	-0.0027	0.0005	6.39e-07	3.58054e-06	-0.002	0.0007	0.00723	0.0305431
cg06690548	4	139162808	3537	-0.0046	0.0006	4.95e-14	1.83e-09	-0.0047	0.0006	1.12e-14	7.728e-13	-0.0051	0.0006	2.76e-16	2.14245e-14	-0.0022	0.0008	0.00747	0.0313437
cg19638572	1	206733139	3647	0.0032	0.0007	3.36e-06	0.00586	0.003	0.0007	2.17e-05	3.31098e-05	0.0029	0.0007	1.96e-05	4.71767e-05	0.0024	0.0009	0.00778	0.0318263
cg23530239	6	167002977	3643	-0.0049	0.0011	1.14e-05	0.0137	-0.0051	0.0011	5.99e-06	1.25669e-05	-0.0042	0.0011	0.000197	0.000289898	-0.004	0.0015	0.00779	0.0318263
cg21167157	12	123326461	3624	0.0027	0.0006	1.45e-05	0.0165	0.0025	0.0006	4.25e-05	5.39724e-05	0.0025	0.0006	5.89e-05	0.000112892	0.0021	0.0008	0.00779	0.0318263
cg13598409	20	43374239	3205	-0.0018	0.0005	7.46e-05	0.0497	-0.0018	0.0005	5.64e-05	6.85409e-05	-0.0014	0.0005	0.00252	0.00280955	-0.0016	0.0006	0.00775	0.0318263
cg24199463	13	113407479	3646	0.0018	0.0004	1.98e-06	0.0039	0.0018	0.0004	1.08e-06	3.81068e-06	0.0011	0.0004	0.00145	0.0016675	0.0013	0.0005	0.00795	0.0322676
cg17375396	11	67202808	3644	0.0034	0.0007	2.51e-06	0.00464	0.0035	0.0007	1.79e-06	5.43e-06	0.0028	0.0007	8.33e-05	0.000149434	0.0025	0.001	0.00847	0.0337967
cg14341254	9	136499189	3104	0.0044	0.001	8.94e-06	0.0116	0.0043	0.001	1.41e-05	2.37937e-05	0.0046	0.001	3.29e-06	1.18098e-05	0.0034	0.0013	0.00847	0.0337967
cg06108459	6	43089049	3633	0.002	0.0005	3.15e-05	0.0282	0.0018	0.0005	0.000133	0.000141185	0.0018	0.0005	0.000195	0.00028901	0.0016	0.0006	0.00849	0.0337967
cg08571362	7	100224015	3647	-0.0022	0.0006	6.88e-05	0.0472	-0.0021	0.0006	0.000217	0.000220552	-0.0017	0.0005	0.00172	0.00195985	-0.0019	0.0007	0.00856	0.0338583
cg10189661	6	31683120	3643	0.0038	0.0008	1.11e-06	0.00254	0.0036	0.0008	3.56e-06	8.86788e-06	0.0032	0.0008	3.21e-05	6.82675e-05	0.0026	0.001	0.00864	0.0339585
cg01413354	9	136017755	3647	-0.0074	0.0014	2.25e-07	0.000809	-0.0074	0.0014	2.75e-07	1.47023e-06	-0.0071	0.0014	8.06e-07	4.17105e-06	-0.0049	0.0019	0.00876	0.0342136
cg22304262	19	47287778	3628	-0.0042	0.0007	9.89e-10	1.12e-05	-0.0041	0.0007	4.12e-09	6.09171e-08	-0.0043	0.0007	9.43e-11	2.25232e-09	-0.0024	0.0009	0.00898	0.0346757
cg17147484	13	23508845	3592	-0.0012	0.0003	1.46e-05	0.0165	-0.0012	0.0003	9.49e-06	1.82455e-05	-0.0013	0.0003	3.59e-06	1.2667e-05	-0.001	0.0004	0.00899	0.0346757
cg09286468	6	31683051	3627	0.0038	0.0008	4.16e-06	0.0066	0.0037	0.0008	1.08e-05	2.00203e-05	0.0036	0.0008	1.17e-05	3.20075e-05	0.0028	0.0011	0.00914	0.0350367
cg15581429	19	39369353	3633	0.0022	0.0005	5.45e-05	0.0404	0.002	0.0005	0.000175	0.000180224	0.0016	0.0005	0.00214	0.0024075	0.0018	0.0007	0.00928	0.0353551
cg03500056	16	8814507	3647	0.0042	0.0007	6.49e-09	5.49e-05	0.0043	0.0007	3.04e-09	4.7196e-08	0.0037	0.0007	5.55e-07	3.28243e-06	0.0025	0.001	0.0097	0.0367299
cg09038267	10	104524861	3644	0.0015	0.0003	3.4e-06	0.00588	0.0015	0.0003	2.79e-06	7.43601e-06	0.0008	0.0003	0.0135	0.0139493	0.0011	0.0004	0.00988	0.0371847
cg21322248	15	77289047	3641	-0.0014	0.0003	1.74e-07	0.000675	-0.0014	0.0003	2.82e-07	1.48205e-06	-0.0009	0.0003	0.00087	0.00104703	-0.0009	0.0004	0.00999	0.0373722
cg20793665	2	232549224	3636	0.0039	0.0007	2.77e-08	0.000181	0.0038	0.0007	6.38e-08	4.83168e-07	0.0028	0.0006	9.87e-06	2.77343e-05	0.0023	0.0009	0.0104	0.0374011
cg25217710	1	156609523	3648	0.0023	0.0004	1.77e-07	0.000679	0.0024	0.0005	1.25e-07	7.90364e-07	0.0024	0.0004	1.83e-08	2.41794e-07	0.0015	0.0006	0.0101	0.0374011
cg04610187	17	76360794	3646	-0.005	0.001	4.65e-07	0.00141	-0.0049	0.001	1.32e-06	4.47934e-06	-0.0047	0.001	1.97e-06	7.94396e-06	-0.0033	0.0013	0.0106	0.0374011
cg27049094	2	75067716	3645	0.0049	0.001	2.1e-06	0.00403	0.0051	0.001	8.95e-07	3.45986e-06	0.0044	0.001	1.8e-05	4.52551e-05	0.0035	0.0014	0.0106	0.0374011
cg20902758	6	30695962	3640	0.0029	0.0007	1.12e-05	0.0136	0.003	0.0007	1.12e-05	2.05168e-05	0.0034	0.0007	3.87e-07	2.50341e-06	0.0023	0.0009	0.0105	0.0374011
cg08354751	16	11450712	3646	-0.0018	0.0004	2.91e-05	0.0265	-0.0018	0.0004	5.3e-05	6.54268e-05	-0.0015	0.0004	0.000455	0.000586214	-0.0015	0.0006	0.0104	0.0374011
cg24488469	1	25426427	3640	0.0023	0.0006	4.11e-05	0.0339	0.0022	0.0006	0.000154	0.00016046	0.0023	0.0006	6.32e-05	0.000119656	0.002	0.0008	0.0105	0.0374011
cg07639376	16	1584516	3637	-0.0087	0.0021	4.57e-05	0.0363	-0.0085	0.0022	8.56e-05	9.59523e-05	-0.0079	0.0022	0.000324	0.000433629	-0.0075	0.0029	0.0103	0.0374011
cg17237086	22	40814966	3644	0.0019	0.0005	6.12e-05	0.0434	0.002	0.0005	3.21e-05	4.37151e-05	0.0014	0.0005	0.00289	0.00315411	0.0016	0.0006	0.0102	0.0374011
cg07579839	4	2933748	3200	-0.0016	0.0004	6.48e-05	0.0452	-0.0017	0.0004	3.9e-05	5.09874e-05	-0.0015	0.0004	0.000476	0.000604491	-0.0014	0.0006	0.0104	0.0374011
cg12992827	3	101901234	3646	-0.0047	0.0009	3.8e-07	0.00122	-0.0048	0.0009	3.5e-07	1.74874e-06	-0.0047	0.0009	4.13e-07	2.61707e-06	-0.0031	0.0012	0.011	0.0383764
cg08922729	1	21913557	3630	-0.0035	0.0009	6.21e-05	0.0438	-0.0034	0.0009	7.47e-05	8.60644e-05	-0.0031	0.0009	0.000298	0.000406721	-0.0029	0.0011	0.011	0.0383764
cg06560379	6	44231305	3642	-0.0018	0.0003	9.87e-08	0.000441	-0.0018	0.0003	7.47e-08	5.39403e-07	-0.0017	0.0003	7.39e-07	3.92238e-06	-0.0011	0.0004	0.0115	0.0394558
cg21659725	3	3221576	3645	0.001	0.0002	3.32e-05	0.029	0.001	0.0002	3.14e-05	4.31403e-05	0.0009	0.0002	0.000392	0.000511412	0.0008	0.0003	0.0114	0.0394558
cg05825244	20	2730488	3643	0.0108	0.0026	3.99e-05	0.0331	0.0097	0.0026	0.000228	0.000230976	0.0094	0.0026	0.000383	0.000501778	0.009	0.0035	0.0115	0.0394558
cg22650271	22	39760165	3645	0.0026	0.0005	3.51e-08	0.000205	0.0024	0.0005	2.43e-07	1.36508e-06	0.0025	0.0005	6.83e-08	7.18886e-07	0.0015	0.0006	0.0116	0.0395802
cg00826902	1	3563954	3644	0.0039	0.0007	2.19e-08	0.000148	0.0042	0.0007	1.96e-09	3.20305e-08	0.0034	0.0007	1.52e-06	6.55262e-06	0.0023	0.0009	0.0117	0.0397033
cg10919522	14	74227441	3639	-0.0054	0.0008	1.53e-11	2.7e-07	-0.0058	0.0008	1.37e-13	7.08975e-12	-0.0053	0.0008	1.21e-11	3.95479e-10	-0.0026	0.0011	0.0121	0.0403984
cg07037944	15	64290807	3606	-0.0033	0.0006	4.69e-09	4.23e-05	-0.0033	0.0006	6.19e-09	7.84488e-08	-0.0028	0.0006	8.87e-07	4.40662e-06	-0.0018	0.0007	0.0121	0.0403984
cg19660243	12	125048224	3627	0.0015	0.0004	2.75e-05	0.0254	0.0014	0.0004	4.42e-05	5.56759e-05	0.0012	0.0003	0.000162	0.000250254	0.0012	0.0005	0.012	0.0403984
cg05579598	16	88989069	3647	-0.0035	0.0007	2.26e-06	0.00424	-0.0035	0.0007	1.97e-06	5.82557e-06	-0.003	0.0007	4.38e-05	8.85987e-05	-0.0024	0.001	0.0122	0.0405144
cg24397007	2	28619094	3108	-0.0039	0.0009	9.95e-06	0.0127	-0.004	0.0009	7.79e-06	1.5555e-05	-0.0034	0.0009	6.99e-05	0.000130747	-0.0028	0.0011	0.0128	0.0422809
cg07737182	1	244891843	3637	-0.0028	0.0006	5.41e-06	0.00789	-0.0028	0.0006	1.32e-05	2.28334e-05	-0.0032	0.0006	6.69e-07	3.645e-06	-0.002	0.0008	0.0131	0.0423703
cg21932513	1	17751974	3643	0.0021	0.0005	1.7e-05	0.0186	0.0021	0.0005	2.07e-05	3.19769e-05	0.0019	0.0005	3.04e-05	6.624e-05	0.0016	0.0007	0.0129	0.0423703
cg24632582	15	41233701	3642	-0.0016	0.0004	5.44e-05	0.0404	-0.0016	0.0004	3.72e-05	4.87367e-05	-0.0016	0.0004	5.07e-05	0.00010059	-0.0013	0.0005	0.0131	0.0423703
cg23361127	5	73939283	3628	-0.0028	0.0007	6.11e-05	0.0434	-0.0026	0.0007	0.000164	0.00016974	-0.0018	0.0007	0.00698	0.00733431	-0.0023	0.0009	0.0131	0.0423703
cg09080114	12	6983111	3641	-0.0015	0.0003	1.75e-05	0.0189	-0.0016	0.0003	5.88e-06	1.24624e-05	-0.001	0.0003	0.00357	0.00386906	-0.0011	0.0005	0.0132	0.0424725
cg17215278	1	117114263	3642	-0.0031	0.0006	7.71e-07	0.00199	-0.0031	0.0006	4.42e-07	2.09528e-06	-0.0027	0.0006	9.96e-06	2.78611e-05	-0.002	0.0008	0.0133	0.0425737
cg08208133	11	113848161	3645	0.0035	0.0008	1.1e-05	0.0135	0.0036	0.0008	7.85e-06	1.55746e-05	0.0034	0.0008	3.07e-05	6.66281e-05	0.0026	0.0011	0.0135	0.042773
cg20808234	6	19692082	3627	0.0011	0.0003	6.83e-05	0.0469	0.001	0.0003	0.000215	0.000218877	0.001	0.0003	0.000475	0.000604457	0.0009	0.0004	0.0135	0.042773
cg27288091	16	85837390	3635	0.0016	0.0004	1.08e-05	0.0134	0.0017	0.0004	5.28e-06	1.16272e-05	0.0015	0.0004	4.69e-05	9.39513e-05	0.0012	0.0005	0.014	0.044132
cg02079413	11	2986505	3642	0.0034	0.0006	3.56e-08	0.000205	0.0037	0.0006	5.87e-09	7.75589e-08	0.0031	0.0006	3.42e-07	2.38631e-06	0.002	0.0008	0.0144	0.0444896
cg10491120	10	128839223	3635	-0.0024	0.0006	2.6e-05	0.0245	-0.0024	0.0006	3.1e-05	4.28228e-05	-0.0017	0.0006	0.00203	0.00229623	-0.0019	0.0008	0.0143	0.0444896
cg10324158	3	45067713	3646	-0.0023	0.0006	3.93e-05	0.0327	-0.0023	0.0006	3.04e-05	4.21393e-05	-0.0022	0.0006	0.000147	0.000231693	-0.0018	0.0007	0.0142	0.0444896
cg26877357	1	116197470	3639	-0.0029	0.0007	6.33e-05	0.0445	-0.0029	0.0007	8.2e-05	9.29234e-05	-0.0029	0.0008	0.000123	0.000201538	-0.0024	0.001	0.0144	0.0444896
cg17501210	6	166970252	3644	-0.0078	0.0008	5.07e-22	5.15e-17	-0.0078	0.0008	7.56e-22	1.56492e-19	-0.0074	0.0008	1.13e-19	1.75432e-17	-0.0026	0.0011	0.0149	0.0458064
cg02716826	9	33447032	3635	-0.0043	0.0007	8.11e-11	1.37e-06	-0.0041	0.0007	3.58e-10	6.53876e-09	-0.0043	0.0006	2.68e-11	7.92514e-10	-0.0021	0.0009	0.015	0.0458867
cg13844237	9	128284824	3613	-0.0026	0.0006	1.94e-05	0.0203	-0.0024	0.0006	5.93e-05	7.16446e-05	-0.0025	0.0006	2.69e-05	6.00896e-05	-0.0019	0.0008	0.0152	0.0460449
cg19271142	13	30992945	3635	0.0013	0.0003	3.14e-05	0.0282	0.0014	0.0003	6.26e-06	1.30015e-05	0.001	0.0003	0.00084	0.00102685	0.001	0.0004	0.0152	0.0460449
cg17680767	5	73623208	3632	-0.0038	0.0007	3.4e-07	0.00111	-0.0036	0.0007	1.51e-06	4.88391e-06	-0.003	0.0008	7.7e-05	0.000140638	-0.0024	0.001	0.0153	0.0461228
cg12361262	17	36571637	3644	-0.0024	0.0006	3.94e-05	0.0327	-0.0024	0.0006	3.04e-05	4.21393e-05	-0.0021	0.0006	0.000182	0.000276337	-0.0018	0.0008	0.0155	0.0465
cg11376147	11	57261198	3644	-0.0026	0.0004	2.6e-12	6.21e-08	-0.0027	0.0004	5.18e-13	2.01049e-11	-0.0026	0.0004	7.42e-12	2.71048e-10	-0.0012	0.0005	0.0156	0.046575
cg05891292	7	53103310	3634	-0.0008	0.0002	5.2e-05	0.0395	-0.0009	0.0002	1.1e-05	2.027e-05	-0.001	0.0002	4.3e-06	1.4672e-05	-0.0006	0.0003	0.0159	0.0472435
cg15609237	2	179395885	3637	0.0032	0.0008	6.54e-05	0.0455	0.0032	0.0008	6.1e-05	7.32708e-05	0.0023	0.0008	0.0031	0.00337145	0.0025	0.001	0.0164	0.0482673
cg01639524	6	163818125	3633	0.0014	0.0003	7.52e-05	0.0498	0.0013	0.0003	0.000122	0.000130399	0.0013	0.0003	0.000133	0.000212321	0.0011	0.0005	0.0164	0.0482673
cg17942763	1	2163472	3636	-0.0027	0.0005	7.91e-07	0.00202	-0.0028	0.0006	6.37e-07	2.72812e-06	-0.0033	0.0006	3e-09	5.32286e-08	-0.0017	0.0007	0.0172	0.0501465
cg01663563	15	90775513	3634	0.0013	0.0003	3.29e-05	0.029	0.0013	0.0003	1.71e-05	2.75106e-05	0.001	0.0003	0.000783	0.000960955	0.001	0.0004	0.0172	0.0501465
cg20496314	22	39759864	3203	0.0043	0.0008	6.29e-08	0.000315	0.0038	0.0008	1.17e-06	4.0365e-06	0.0045	0.0008	1.24e-08	1.7112e-07	0.0024	0.001	0.0173	0.0502023
cg13203811	12	58136245	3641	-0.0021	0.0005	4.62e-05	0.0364	-0.0021	0.0005	7.6e-05	8.72384e-05	-0.0021	0.0005	2.93e-05	6.42943e-05	-0.0016	0.0007	0.0174	0.0502577
cg25250013	19	11302225	3645	-0.0029	0.0006	4.68e-06	0.00717	-0.0028	0.0006	1.43e-05	2.40008e-05	-0.003	0.0006	1.47e-06	6.42866e-06	-0.002	0.0009	0.0176	0.0506
cg16764781	3	189347820	3541	0.0065	0.0015	1.07e-05	0.0132	0.0058	0.0015	9.36e-05	0.000103426	0.0078	0.0015	9.35e-08	8.93285e-07	0.0045	0.0019	0.0181	0.0517977
cg23580000	16	50322156	3640	0.0028	0.0006	1.16e-05	0.0138	0.0025	0.0006	6.29e-05	7.51171e-05	0.0021	0.0006	0.000678	0.000842076	0.002	0.0008	0.0185	0.0526995
cg00680014	2	113243553	3635	0.0012	0.0003	6.64e-06	0.00924	0.0012	0.0003	2.99e-06	7.80164e-06	0.0011	0.0003	0.000197	0.000289898	0.0008	0.0003	0.0186	0.0527425
cg09213175	16	87802541	3644	0.0027	0.0006	7.17e-06	0.00988	0.0028	0.0006	4.78e-06	1.09132e-05	0.0026	0.0006	1.04e-05	2.8577e-05	0.0019	0.0008	0.0189	0.0531081
cg01798813	17	3906674	3631	0.0014	0.0003	3.77e-05	0.032	0.0014	0.0003	8.58e-05	9.60032e-05	0.0011	0.0003	0.00105	0.00123494	0.0011	0.0005	0.0189	0.0531081
cg09304397	2	235580461	3545	0.0021	0.0005	6.76e-05	0.0467	0.0021	0.0005	7.1e-05	8.33478e-05	0.0017	0.0005	0.000655	0.00081514	0.0016	0.0007	0.0194	0.0542676
cg17194270	22	39759992	3645	0.0054	0.0009	9.29e-09	7.13e-05	0.0049	0.0009	2.55e-07	1.40137e-06	0.0058	0.0009	6.17e-10	1.23599e-08	0.0029	0.0012	0.0196	0.0543375
cg02091951	20	33410342	3637	0.0009	0.0002	6.39e-05	0.0447	0.0009	0.0002	3.59e-05	4.7535e-05	0.0009	0.0002	0.000184	0.000278015	0.0007	0.0003	0.0196	0.0543375
cg01101459	1	234871477	3645	0.004	0.0007	2.67e-08	0.000178	0.0043	0.0007	4.6e-09	6.49227e-08	0.0038	0.0007	3.09e-08	3.76253e-07	0.0022	0.0009	0.0201	0.0547461
cg08342194	6	31683075	3621	0.0039	0.0007	3.47e-08	0.000205	0.0038	0.0007	7.76e-08	5.47609e-07	0.0034	0.0007	2.7e-06	1.02238e-05	0.0021	0.0009	0.02	0.0547461
cg25230327	8	82042993	3644	-0.0038	0.0007	7.13e-08	0.000337	-0.0038	0.0007	1.26e-07	7.90364e-07	-0.0029	0.0007	2.6e-05	5.82888e-05	-0.0022	0.0009	0.0199	0.0547461
cg22866430	1	12566378	3636	0.0019	0.0004	1.8e-05	0.0193	0.0019	0.0004	2.16e-05	3.30384e-05	0.0012	0.0004	0.00257	0.00285504	0.0013	0.0006	0.0201	0.0547461
cg24531955	8	23154691	3646	-0.0035	0.0008	3.5e-06	0.00592	-0.0033	0.0008	2.47e-05	3.67835e-05	-0.0025	0.0008	0.00127	0.00146866	-0.0023	0.001	0.0208	0.0564052
cg10438589	4	14531493	3640	0.0048	0.0008	7.36e-09	5.98e-05	0.0048	0.0008	7.34e-09	8.93753e-08	0.0049	0.0008	2.45e-09	4.47485e-08	0.0025	0.0011	0.0211	0.05697
cg00583068	1	224972796	3600	0.0047	0.001	5.27e-06	0.00778	0.0047	0.001	5.51e-06	1.20483e-05	0.0049	0.001	2.07e-06	8.18771e-06	0.0031	0.0014	0.0213	0.057261
cg16173847	18	77565614	3638	0.0037	0.0008	6.16e-06	0.00866	0.0036	0.0008	1.92e-05	3.02619e-05	0.0034	0.0008	1.85e-05	4.61386e-05	0.0025	0.0011	0.0216	0.0578172
cg17156491	2	43259508	3634	-0.004	0.0009	1.98e-05	0.0205	-0.0041	0.0009	1.53e-05	2.53368e-05	-0.0042	0.0009	7.06e-06	2.21427e-05	-0.0028	0.0012	0.0218	0.0578538
cg26167841	10	102807218	3205	0.0045	0.0011	4.76e-05	0.0371	0.0044	0.0011	7.44e-05	8.58781e-05	0.0038	0.0011	0.00105	0.00123494	0.0036	0.0016	0.0218	0.0578538
cg18824549	17	47807591	3643	-0.0036	0.0007	6.9e-07	0.00189	-0.0035	0.0007	1.35e-06	4.53162e-06	-0.0035	0.0007	9.17e-07	4.45772e-06	-0.0022	0.0009	0.022	0.0581362
cg03327570	2	145304883	3643	-0.0031	0.0006	2.05e-07	0.000761	-0.0031	0.0006	1.22e-07	7.81052e-07	-0.0029	0.0006	6.1e-07	3.47532e-06	-0.0018	0.0008	0.0227	0.0597318
cg13958389	3	11643630	3576	0.0033	0.0008	7.05e-05	0.0479	0.0032	0.0008	0.00014	0.000147606	0.0026	0.0008	0.00207	0.00233722	0.0025	0.0011	0.023	0.0600126
cg22882446	11	111495638	3164	-0.0013	0.0003	7.05e-05	0.0479	-0.0013	0.0003	8.35e-05	9.4108e-05	-0.0012	0.0003	0.000461	0.00059027	-0.001	0.0004	0.023	0.0600126
cg11028622	3	94093345	3620	0.0029	0.0007	5.21e-05	0.0395	0.003	0.0007	2.82e-05	4.03507e-05	0.0032	0.0007	8.95e-06	2.62167e-05	0.0022	0.0009	0.0232	0.0602812
cg10397932	1	2166155	3630	-0.0023	0.0004	1.43e-09	1.49e-05	-0.0024	0.0004	3.42e-10	6.52991e-09	-0.0019	0.0004	3.53e-07	2.41576e-06	-0.0012	0.0005	0.0233	0.0602888
cg01127300	22	38614796	3643	-0.0045	0.0011	4.4e-05	0.0356	-0.005	0.0011	4.59e-06	1.0557e-05	-0.0043	0.0011	7.51e-05	0.00013798	-0.0033	0.0015	0.0235	0.0605539
cg20283107	8	124788969	3637	-0.0032	0.0007	4.15e-06	0.0066	-0.0031	0.0007	1.49e-05	2.47404e-05	-0.0029	0.0007	4.12e-05	8.47192e-05	-0.0021	0.0009	0.0239	0.0613302
cg01059398	3	172235808	3647	-0.004	0.0008	7.03e-07	0.00189	-0.004	0.0008	8.97e-07	3.45986e-06	-0.0035	0.0008	1.41e-05	3.726e-05	-0.0024	0.0011	0.0241	0.0615889
cg09725874	1	27480106	3614	0.002	0.0005	1.04e-05	0.0131	0.002	0.0005	1.4e-05	2.36894e-05	0.0015	0.0005	0.000918	0.0010942	0.0013	0.0006	0.0242	0.061591
cg09777883	11	112093696	3645	0.0035	0.0006	1.74e-08	0.000122	0.0034	0.0006	5.46e-08	4.23833e-07	0.0034	0.0006	3.52e-08	4.12438e-07	0.0018	0.0008	0.0249	0.0631139
cg07202479	1	159174162	3636	-0.0034	0.0006	1.03e-08	7.57e-05	-0.0034	0.0006	1.13e-08	1.2995e-07	-0.0031	0.0006	2.85e-07	2.10696e-06	-0.0018	0.0008	0.026	0.0656341
cg11024682	17	17730094	3644	0.0051	0.0006	1.41e-19	1.14e-14	0.0052	0.0006	1.03e-19	1.27926e-17	0.0049	0.0006	1.41e-18	1.45935e-16	0.0016	0.0007	0.027	0.0668008
cg07094298	4	2748026	3205	-0.007	0.0013	4.26e-08	0.000234	-0.0074	0.0013	5.23e-09	7.2174e-08	-0.0063	0.0012	2.67e-07	2.07259e-06	-0.0036	0.0016	0.0269	0.0668008
cg16545079	17	8055888	3643	-0.0014	0.0003	8.19e-06	0.0109	-0.0015	0.0003	1.53e-06	4.92295e-06	-0.0013	0.0003	0.000154	0.000239085	-0.0009	0.0004	0.0269	0.0668008
cg18530324	18	46064992	3642	-0.0028	0.0007	2.23e-05	0.0219	-0.0029	0.0007	1.34e-05	2.29873e-05	-0.0025	0.0007	0.000183	0.000277178	-0.002	0.0009	0.0269	0.0668008
cg15575375	1	61649973	3527	-0.0013	0.0003	7.16e-05	0.0483	-0.0014	0.0003	5.34e-05	6.56591e-05	-0.0014	0.0004	0.000153	0.000238128	-0.001	0.0004	0.0266	0.0668008
cg02556345	10	124181965	3648	-0.0034	0.0008	1.5e-05	0.0169	-0.0032	0.0008	3.72e-05	4.87367e-05	-0.003	0.0008	0.000109	0.00018196	-0.0023	0.001	0.0274	0.0672545
cg02644867	19	1271057	3644	0.002	0.0005	7.6e-05	0.05	0.0019	0.0005	0.000171	0.000176397	0.0019	0.0005	0.000185	0.000278172	0.0014	0.0007	0.0273	0.0672545
cg13123009	6	31681882	3635	0.0033	0.0006	1.5e-09	1.52e-05	0.0033	0.0006	4.27e-09	6.16667e-08	0.0029	0.0005	7.18e-08	7.4313e-07	0.0016	0.0007	0.0278	0.0679447
cg27492286	7	157069722	3640	-0.003	0.0007	2.45e-05	0.0235	-0.0032	0.0007	1.21e-05	2.15922e-05	-0.003	0.0007	2.45e-05	5.58e-05	-0.0021	0.0009	0.0279	0.0679447
cg11650298	13	44690989	3634	-0.0022	0.0004	3.37e-07	0.00111	-0.0021	0.0004	1.81e-06	5.43e-06	-0.0021	0.0004	1.9e-06	7.94396e-06	-0.0013	0.0006	0.0283	0.0686496
cg00921350	16	50701499	3637	-0.0028	0.0006	1.39e-06	0.00292	-0.0027	0.0006	5.15e-06	1.15457e-05	-0.0025	0.0006	9.45e-06	2.70435e-05	-0.0017	0.0008	0.029	0.0698023
cg25197194	3	128758787	3647	-0.0048	0.0011	1e-05	0.0127	-0.0043	0.0011	6.4e-05	7.62841e-05	-0.0048	0.0011	8.76e-06	2.60285e-05	-0.0031	0.0014	0.029	0.0698023
cg08884752	1	2162001	3641	-0.0028	0.0006	5.83e-06	0.00834	-0.003	0.0006	1.29e-06	4.40159e-06	-0.0033	0.0006	7.57e-08	7.70651e-07	-0.0018	0.0008	0.0294	0.0704919
cg06397161	22	39760059	3206	0.0046	0.0008	6.91e-08	0.000331	0.0041	0.0008	1.5e-06	4.87696e-06	0.0049	0.0008	8.57e-09	1.20954e-07	0.0024	0.0011	0.0296	0.0706985
cg05816157	1	202935683	3600	0.0017	0.0004	5.56e-05	0.0409	0.0018	0.0004	3e-05	4.17713e-05	0.0016	0.0004	0.000199	0.00029146	0.0012	0.0006	0.0298	0.0709034
cg00534468	16	81579629	3632	0.0034	0.0006	3.35e-08	0.000203	0.0034	0.0006	8.35e-08	5.7615e-07	0.0028	0.0006	6.2e-06	1.99492e-05	0.0018	0.0008	0.03	0.0711069
cg07573872	19	1126342	3631	-0.0051	0.0007	1.93e-12	4.91e-08	-0.0051	0.0007	2.95e-12	9.15975e-11	-0.0049	0.0007	1.28e-11	3.9744e-10	-0.0021	0.001	0.0313	0.0733483
cg02618071	17	42406184	3644	0.002	0.0004	9.03e-07	0.00221	0.0021	0.0004	5.78e-07	2.56384e-06	0.0018	0.0004	9.07e-06	2.64435e-05	0.0012	0.0005	0.0311	0.0733483
cg17712928	7	2124974	3637	0.0016	0.0004	2.79e-05	0.0257	0.0017	0.0004	8.87e-06	1.73762e-05	0.0009	0.0004	0.00978	0.0101392	0.0011	0.0005	0.0312	0.0733483
cg00472758	16	2552820	3642	0.0029	0.0006	1.48e-06	0.00306	0.0029	0.0006	1.61e-06	5.04955e-06	0.0028	0.0006	2.06e-06	8.18771e-06	0.0017	0.0008	0.032	0.0746127
cg06791867	11	44880944	3641	-0.0019	0.0004	3.03e-05	0.0273	-0.0019	0.0004	1.97e-05	3.08932e-05	-0.0017	0.0004	0.000139	0.000220765	-0.0013	0.0006	0.0322	0.0746127
cg05876069	5	150020288	3646	-0.0014	0.0003	3.26e-05	0.0289	-0.0012	0.0003	0.000161	0.000167472	-0.0013	0.0003	0.000102	0.000172125	-0.0009	0.0004	0.0322	0.0746127
cg05845030	12	91573247	3642	-0.0035	0.0007	7.25e-08	0.000339	-0.0037	0.0007	2.78e-08	2.547e-07	-0.0032	0.0006	1.19e-07	1.04083e-06	-0.0019	0.0009	0.0326	0.0749325
cg27042523	12	52245356	3620	0.0036	0.0009	3.87e-05	0.0325	0.0035	0.0009	8.11e-05	9.20715e-05	0.0038	0.0009	1.57e-05	4.09651e-05	0.0026	0.0012	0.0325	0.0749325
cg07682160	19	18959935	3635	0.0028	0.0007	4.93e-05	0.0381	0.0025	0.0007	0.000361	0.000362752	0.0026	0.0007	9.54e-05	0.000163547	0.0019	0.0009	0.0327	0.0749325
cg18307303	5	158757456	3646	0.0025	0.0005	2.15e-07	0.000782	0.0025	0.0005	2.27e-07	1.29328e-06	0.0025	0.0005	1.14e-07	1.01134e-06	0.0013	0.0006	0.0331	0.0752934
cg23594693	6	41703970	3640	-0.0029	0.0006	3.93e-06	0.00644	-0.0027	0.0006	2.13e-05	3.28221e-05	-0.0028	0.0006	6.58e-06	2.08479e-05	-0.0018	0.0008	0.0331	0.0752934
cg25616160	17	39655863	3642	0.0014	0.0003	1.12e-06	0.00254	0.0015	0.0003	2.91e-07	1.50592e-06	0.0013	0.0003	6.99e-06	2.20345e-05	0.0008	0.0004	0.0333	0.0754719
cg10505630	5	151051214	3639	-0.0019	0.0004	1.13e-05	0.0136	-0.0018	0.0004	2.42e-05	3.63e-05	-0.0018	0.0004	3.09e-05	6.66281e-05	-0.0012	0.0006	0.0337	0.0761007
cg25338563	8	103669495	3637	-0.002	0.0004	7.65e-06	0.0103	-0.0021	0.0004	2.55e-06	7.0656e-06	-0.0016	0.0004	0.000136	0.000216554	-0.0012	0.0006	0.0344	0.0771206
cg10794086	6	30455964	3641	0.0014	0.0003	2.64e-05	0.0248	0.0015	0.0003	7.74e-06	1.5505e-05	0.001	0.0003	0.00276	0.00303356	0.001	0.0005	0.0343	0.0771206
cg06946797	16	11422409	3638	-0.0046	0.0009	2.64e-07	0.000923	-0.0047	0.0009	1.8e-07	1.06457e-06	-0.0037	0.0009	1.22e-05	3.30838e-05	-0.0025	0.0012	0.0352	0.0780686
cg21829328	22	24188134	3643	-0.0026	0.0006	4.96e-05	0.0383	-0.0025	0.0006	5.97e-05	7.19878e-05	-0.0024	0.0006	0.000102	0.000172125	-0.0017	0.0008	0.0352	0.0780686
cg14722693	8	19436451	3624	-0.0027	0.0007	5.63e-05	0.0413	-0.0025	0.0007	0.000164	0.00016974	-0.0019	0.0006	0.00223	0.00250421	-0.0018	0.0009	0.035	0.0780686
cg04161365	17	27230393	3643	-0.0025	0.0005	1.02e-06	0.00239	-0.0025	0.0005	1.06e-06	3.80497e-06	-0.0026	0.0005	2.19e-07	1.74358e-06	-0.0014	0.0007	0.0365	0.0803777
cg26394380	2	85896001	3639	-0.0033	0.0008	3.74e-05	0.0319	-0.0032	0.0008	6.93e-05	8.16609e-05	-0.003	0.0008	0.000167	0.000256067	-0.0022	0.001	0.0365	0.0803777
cg18181703	17	76354621	3643	-0.006	0.0009	4.5e-12	9.62e-08	-0.0063	0.0009	4.21e-13	1.74294e-11	-0.0059	0.0009	5.74e-12	2.22784e-10	-0.0024	0.0012	0.0369	0.0806863
cg07056299	7	73393148	3644	-0.0021	0.0005	3.29e-05	0.029	-0.0021	0.0005	2.8e-05	4.025e-05	-0.0019	0.0005	0.000109	0.00018196	-0.0014	0.0007	0.0368	0.0806863
cg16983541	3	52231347	3640	-0.002	0.0004	4.34e-06	0.00675	-0.0021	0.0004	1.97e-06	5.82557e-06	-0.0022	0.0004	2.73e-07	2.0902e-06	-0.0012	0.0006	0.0371	0.0808389
cg01565824	17	79361553	3632	-0.0023	0.0006	4.41e-05	0.0356	-0.0022	0.0006	0.000104	0.00011232	-0.0018	0.0006	0.00103	0.00121603	-0.0015	0.0007	0.0375	0.0814248
cg11793449	17	76313872	3641	-0.0023	0.0005	1.72e-06	0.00349	-0.0023	0.0005	2.4e-06	6.74389e-06	-0.0024	0.0005	1.06e-06	4.98682e-06	-0.0014	0.0007	0.0378	0.0815063
cg00934987	17	56605468	3185	-0.0027	0.0006	8.04e-06	0.0107	-0.0028	0.0006	4.87e-06	1.10779e-05	-0.0024	0.0006	5.63e-05	0.0001096	-0.0017	0.0008	0.0378	0.0815063
cg03699843	16	50701064	3640	-0.0026	0.0005	4.54e-08	0.000243	-0.0026	0.0005	7.33e-08	5.35521e-07	-0.0023	0.0005	2.19e-06	8.49994e-06	-0.0013	0.0006	0.0382	0.0820837
cg05155595	2	70008161	3643	0.0029	0.0007	6.52e-06	0.0091	0.0026	0.0007	5.31e-05	6.54268e-05	0.0028	0.0006	8.45e-06	2.52281e-05	0.0018	0.0009	0.0387	0.0828714
cg23719069	15	83876730	3578	0.001	0.0003	7.51e-05	0.0498	0.001	0.0003	0.000318	0.000320062	0.0008	0.0003	0.0153	0.0157567	0.0007	0.0003	0.039	0.0832268
cg06375292	17	47786311	3646	-0.0023	0.0004	2.72e-07	0.000935	-0.0023	0.0004	2.77e-07	1.47023e-06	-0.0022	0.0005	1.95e-06	7.94396e-06	-0.0012	0.0006	0.0396	0.0842178
cg19017142	2	64431245	3600	-0.0046	0.0011	3.24e-05	0.0288	-0.0049	0.0011	1.2e-05	2.14755e-05	-0.0039	0.0011	0.000354	0.000468729	-0.003	0.0015	0.0398	0.0843543
cg17515024	1	228644963	3628	-0.0021	0.0005	4.02e-05	0.0333	-0.0022	0.0005	1.71e-05	2.75106e-05	-0.0017	0.0005	0.00255	0.0028379	-0.0014	0.0007	0.0408	0.0861796
cg17287155	5	393347	3642	0.0024	0.0005	3.94e-07	0.00124	0.002	0.0004	5.22e-06	1.15994e-05	0.0019	0.0004	1.88e-05	4.63286e-05	0.0013	0.0006	0.0412	0.0867295
cg14264316	9	134280803	3543	0.0037	0.0008	4.72e-06	0.00718	0.0034	0.0008	2.21e-05	3.36375e-05	0.003	0.0008	5.88e-05	0.000112892	0.0022	0.0011	0.0424	0.0889541
cg22260625	3	48445423	3628	-0.0017	0.0004	4.18e-05	0.0343	-0.0016	0.0004	7.42e-05	8.58781e-05	-0.0014	0.0004	0.000322	0.000432818	-0.0011	0.0005	0.0427	0.0892818
cg03234777	11	118095544	3643	0.0025	0.0006	2.59e-05	0.0245	0.0024	0.0006	3.6e-05	4.7566e-05	0.0027	0.0006	4.39e-06	1.48163e-05	0.0016	0.0008	0.0431	0.0895154
cg17460386	1	207095668	3647	0.0022	0.0006	7.64e-05	0.05	0.0023	0.0006	5.82e-05	7.05902e-05	0.0019	0.0006	0.000992	0.00117563	0.0015	0.0007	0.043	0.0895154
cg15357118	2	128927972	3642	0.0034	0.0007	3.27e-07	0.00109	0.0037	0.0007	4.98e-08	4.06918e-07	0.0034	0.0007	8.27e-07	4.20957e-06	0.0018	0.0009	0.0436	0.0899522
cg13615963	6	167536521	3636	-0.0026	0.0006	2.06e-05	0.0209	-0.0026	0.0006	1.87e-05	2.96242e-05	-0.0013	0.0006	0.0167	0.0171134	-0.0016	0.0008	0.0435	0.0899522
cg09831562	3	181327125	3628	0.0044	0.0008	6.93e-08	0.000331	0.0044	0.0008	7.6e-08	5.42483e-07	0.0044	0.0008	1.37e-07	1.14969e-06	0.0022	0.0011	0.0446	0.0905118
cg00050984	2	210288967	3636	0.0005	0.0001	7.61e-06	0.0103	0.0005	0.0001	2.82e-05	4.03507e-05	0.0005	0.0001	0.000111	0.000184802	0.0003	0.0002	0.0445	0.0905118
cg13081213	7	26714757	3631	-0.0028	0.0006	1.96e-05	0.0204	-0.0027	0.0007	3.29e-05	4.45881e-05	-0.0024	0.0006	0.000162	0.000250254	-0.0017	0.0009	0.0446	0.0905118
cg12972064	3	171887393	3638	-0.0043	0.001	4.41e-05	0.0356	-0.0038	0.001	0.0003	0.000302435	-0.0033	0.001	0.00124	0.00143664	-0.0028	0.0014	0.0445	0.0905118
cg27024992	2	48094603	3641	-0.0013	0.0003	4.45e-05	0.0359	-0.0014	0.0003	3.21e-05	4.37151e-05	-0.0011	0.0004	0.00243	0.00271408	-0.0009	0.0004	0.0442	0.0905118
cg08400424	5	142357042	3643	-0.0021	0.0005	1.43e-05	0.0163	-0.002	0.0005	4.17e-05	5.32833e-05	-0.0016	0.0005	0.00089	0.00106697	-0.0013	0.0006	0.0449	0.0908238
cg01652514	13	114831142	3648	-0.0027	0.0006	3.62e-05	0.0311	-0.0028	0.0007	2.88e-05	4.07884e-05	-0.0024	0.0006	0.000123	0.000201538	-0.0017	0.0008	0.0452	0.0911338
cg16936953	17	57915665	3641	-0.0062	0.0013	8e-07	0.00203	-0.006	0.0013	2.37e-06	6.72041e-06	-0.006	0.0012	9.26e-07	4.45772e-06	-0.0033	0.0016	0.0455	0.0911468
cg01511901	13	31004719	3196	-0.0033	0.0007	1.14e-06	0.00255	-0.0032	0.0007	3.46e-06	8.75963e-06	-0.0029	0.0007	8.12e-06	2.45977e-05	-0.0018	0.0009	0.0455	0.0911468
cg11827101	2	8468422	3593	-0.0025	0.0005	5.63e-08	0.000286	-0.0026	0.0005	3.81e-08	3.28612e-07	-0.0026	0.0005	3.06e-08	3.76253e-07	-0.0012	0.0006	0.0471	0.0940486
cg10893667	5	111313992	3644	0.0031	0.0008	5.25e-05	0.0396	0.0031	0.0008	8.3e-05	9.38852e-05	0.0034	0.0008	8.84e-06	2.61411e-05	0.002	0.001	0.0473	0.0941452
cg26955383	10	105218660	3622	0.0033	0.0006	1.14e-07	0.000478	0.0032	0.0006	2.54e-07	1.40137e-06	0.0029	0.0006	4.77e-06	1.59256e-05	0.0016	0.0008	0.0482	0.09563
cg06012428	6	157477204	3645	-0.0032	0.0006	2.85e-08	0.000181	-0.0032	0.0006	3.26e-08	2.89209e-07	-0.0026	0.0006	2.72e-06	1.02371e-05	-0.0015	0.0008	0.0485	0.0959188
cg15551881	9	123688715	3636	0.0035	0.0009	6.09e-05	0.0434	0.0036	0.0009	4.04e-05	5.22675e-05	0.0031	0.0009	0.000333	0.000444716	0.0023	0.0012	0.0493	0.0971914
cg09664445	17	2612406	3644	0.0026	0.0005	3.02e-08	0.000188	0.0026	0.0005	5.1e-08	4.10019e-07	0.0026	0.0004	5.01e-09	8.40868e-08	0.0012	0.0006	0.0508	0.0995167
cg03639223	17	7369125	3643	0.002	0.0005	4.9e-05	0.0379	0.002	0.0005	6.85e-05	8.08717e-05	0.0018	0.0005	0.000251	0.000353449	0.0012	0.0006	0.0508	0.0995167
cg10160612	16	30751899	3645	-0.0023	0.0005	3.59e-06	0.00603	-0.0024	0.0005	1.38e-06	4.60742e-06	-0.002	0.0005	3.6e-05	7.57831e-05	-0.0013	0.0007	0.0513	0.0998661
cg25909396	17	64300729	3644	-0.0017	0.0004	7.08e-05	0.0481	-0.0018	0.0004	2.75e-05	3.98077e-05	-0.0013	0.0004	0.000926	0.00110162	-0.0011	0.0006	0.0512	0.0998661
cg01015663	1	23729692	3647	-0.0033	0.0008	6.06e-05	0.0432	-0.0033	0.0008	4.01e-05	5.22057e-05	-0.0026	0.0008	0.000954	0.00113276	-0.0021	0.0011	0.0516	0.100136
cg19750657	13	38935967	3643	0.0051	0.0007	1.34e-12	3.62e-08	0.005	0.0007	5.94e-12	1.6767e-10	0.0054	0.0007	3.83e-14	2.37843e-12	0.0018	0.0009	0.052	0.100286
cg13803727	9	89445247	3641	-0.0022	0.0005	4.53e-05	0.0362	-0.0023	0.0005	1.84e-05	2.92985e-05	-0.0019	0.0005	7.5e-05	0.00013798	-0.0014	0.0007	0.052	0.100286
cg26559804	11	128391271	3646	-0.0035	0.0008	1.64e-05	0.018	-0.0036	0.0008	1.29e-05	2.26938e-05	-0.0038	0.0008	5.55e-06	1.81397e-05	-0.0021	0.0011	0.0523	0.100552
cg21101086	2	39836209	3639	-0.0038	0.0009	4.86e-05	0.0377	-0.0037	0.0009	8.49e-05	9.55125e-05	-0.0033	0.0009	0.000439	0.000566775	-0.0024	0.0012	0.0526	0.100817
cg21429551	7	30635762	3646	-0.0099	0.0016	7.94e-10	9.49e-06	-0.0102	0.0016	2.59e-10	5.18835e-09	-0.009	0.0016	8.12e-09	1.17268e-07	-0.0042	0.0022	0.053	0.101271
cg27411220	10	54073642	3634	0.0017	0.0004	9.27e-06	0.012	0.0016	0.0004	1.13e-05	2.06391e-05	0.0017	0.0004	8.25e-06	2.475e-05	0.001	0.0005	0.0535	0.101913
cg07504977	10	102131012	3643	0.0064	0.0009	9.43e-12	1.92e-07	0.0066	0.0009	2.15e-12	7.02711e-11	0.0057	0.0009	8.62e-10	1.62213e-08	0.0024	0.0012	0.0542	0.102305
cg24469729	7	27160520	3640	0.0029	0.0006	3.72e-06	0.00613	0.0028	0.0006	9.05e-06	1.76731e-05	0.0028	0.0006	6.04e-06	1.95356e-05	0.0016	0.0008	0.0542	0.102305
cg16292768	8	27467783	3644	-0.0033	0.0008	2.6e-05	0.0245	-0.0032	0.0008	4.23e-05	5.38285e-05	-0.003	0.0008	0.000147	0.000231693	-0.002	0.001	0.0539	0.102305
cg06207201	16	50701535	3623	-0.0031	0.0005	3.52e-09	3.33e-05	-0.0029	0.0005	1.71e-08	1.85229e-07	-0.003	0.0005	5.88e-09	9.1287e-08	-0.0013	0.0007	0.0544	0.102371
cg07558761	16	87866696	3644	0.003	0.0007	4.04e-06	0.00651	0.0031	0.0007	3.67e-06	9.04393e-06	0.0028	0.0006	8.25e-06	2.475e-05	0.0017	0.0009	0.0546	0.102437
cg08698943	10	3509758	3636	-0.0043	0.0009	4.67e-07	0.00141	-0.0039	0.0009	5.02e-06	1.1295e-05	-0.0043	0.0008	4.8e-07	2.97715e-06	-0.0021	0.0011	0.0552	0.102882
cg01979157	1	2161013	3197	-0.0028	0.0006	9.2e-07	0.00222	-0.003	0.0006	2.67e-07	1.4418e-06	-0.003	0.0006	3.97e-07	2.54162e-06	-0.0015	0.0008	0.0552	0.102882
cg04737759	6	155253937	3634	-0.0018	0.0004	2.59e-05	0.0245	-0.0016	0.0004	0.000261	0.000263976	-0.0014	0.0004	0.000879	0.00105582	-0.0011	0.0006	0.0555	0.102882
cg09737197	11	68607675	3636	-0.0025	0.0006	5.88e-05	0.0427	-0.0026	0.0006	2.84e-05	4.04505e-05	-0.0031	0.0006	4.88e-07	2.97715e-06	-0.0016	0.0008	0.0555	0.102882
cg11789371	14	102551385	3643	-0.0014	0.0003	2.73e-05	0.0254	-0.0014	0.0003	4.15e-05	5.31371e-05	-0.0011	0.0003	0.000297	0.000406721	-0.0008	0.0004	0.056	0.1035
cg01904393	12	51815083	3640	-0.0015	0.0003	1.99e-05	0.0205	-0.0015	0.0003	2.61e-05	3.84078e-05	-0.001	0.0003	0.00397	0.0042835	-0.0009	0.0005	0.057	0.104725
cg00417304	11	45124456	3627	-0.0029	0.0007	2.15e-05	0.0214	-0.0029	0.0007	2.89e-05	4.07884e-05	-0.0026	0.0007	7.08e-05	0.000132032	-0.0017	0.0009	0.0569	0.104725
cg08362785	22	40814878	3643	0.0023	0.0005	9.87e-06	0.0127	0.0024	0.0005	4.47e-06	1.04356e-05	0.0017	0.0005	0.000628	0.000786266	0.0013	0.0007	0.0575	0.105332
cg26470501	19	45252955	3644	-0.0032	0.0007	1.47e-06	0.00304	-0.0033	0.0007	6.76e-07	2.85576e-06	-0.003	0.0007	7.25e-06	2.25112e-05	-0.0017	0.0009	0.0589	0.10695
cg05347965	17	55663256	3637	0.002	0.0005	5.18e-05	0.0394	0.0019	0.0005	0.000182	0.000186813	0.0012	0.0005	0.00785	0.00822066	0.0012	0.0007	0.0589	0.10695
cg05568549	6	41907198	3640	-0.0018	0.0004	6.94e-05	0.0474	-0.0019	0.0004	3.3e-05	4.45881e-05	-0.0006	0.0004	0.163	0.163263	-0.0011	0.0006	0.0589	0.10695
cg07960624	8	119208486	3645	-0.0057	0.0011	6.77e-07	0.00187	-0.0056	0.0012	1.03e-06	3.74053e-06	-0.0043	0.0012	0.000195	0.00028901	-0.0028	0.0015	0.0591	0.107
cg01820374	12	6882083	3635	-0.0026	0.0006	3.83e-05	0.0323	-0.0026	0.0006	2.62e-05	3.84638e-05	-0.0022	0.0006	0.000377	0.000496011	-0.0015	0.0008	0.0601	0.108494
cg25782293	7	158221401	3646	0.0032	0.0007	1.38e-05	0.016	0.0028	0.0007	0.000141	0.000148408	0.003	0.0007	2.48e-05	5.58e-05	0.0018	0.001	0.0611	0.10998
cg20313873	10	101436820	3631	0.0036	0.0009	2.34e-05	0.0227	0.0036	0.0009	3.54e-05	4.71747e-05	0.0037	0.0009	3.16e-05	6.76485e-05	0.0022	0.0012	0.0614	0.110201
cg02725453	22	50249174	3647	0.0022	0.0005	2.2e-06	0.00416	0.0022	0.0005	1.54e-06	4.92959e-06	0.0014	0.0004	0.00178	0.0020208	0.0011	0.0006	0.0626	0.112031
cg21535931	8	145029603	3645	-0.0059	0.0012	4.67e-07	0.00141	-0.0057	0.0012	1.66e-06	5.1802e-06	-0.006	0.0012	3.61e-07	2.4239e-06	-0.0029	0.0016	0.0628	0.112066
cg14237301	16	28506477	3617	0.0033	0.0006	1.58e-07	0.000635	0.0032	0.0006	4.62e-07	2.15716e-06	0.0035	0.0006	5.4e-09	8.82474e-08	0.0016	0.0008	0.064	0.11388
cg09284772	6	30709924	3625	-0.0012	0.0003	1.53e-05	0.0172	-0.0013	0.0003	3.95e-06	9.54455e-06	-0.0011	0.0003	0.000174	0.000264838	-0.0007	0.0004	0.0647	0.114796
cg24592027	11	20182575	3597	0.0025	0.0006	7.23e-05	0.0485	0.0025	0.0006	8.34e-05	9.4108e-05	0.0026	0.0007	5.57e-05	0.000108773	0.0015	0.0008	0.0659	0.116592
cg07622521	2	85992622	3546	-0.0017	0.0004	7.2e-05	0.0485	-0.0019	0.0004	8.56e-06	1.6822e-05	-0.0013	0.0004	0.00286	0.00313792	-0.001	0.0006	0.0664	0.117143
cg13354241	2	64447091	3642	0.0021	0.0005	2.52e-05	0.024	0.0021	0.0005	3.57e-05	4.74726e-05	0.002	0.0005	6.15e-05	0.000116794	0.0012	0.0007	0.0666	0.117163
cg05413285	2	151537993	3546	0.0028	0.0006	1.23e-05	0.0146	0.0028	0.0006	1.02e-05	1.93116e-05	0.0031	0.0006	8.14e-07	4.17764e-06	0.0015	0.0008	0.0669	0.117358
cg23866916	19	1155738	3644	-0.0022	0.0005	8.7e-07	0.00216	-0.002	0.0005	7.09e-06	1.4531e-05	-0.0021	0.0004	2.11e-06	8.2931e-06	-0.0011	0.0006	0.0676	0.118252
cg25922329	8	128911766	3643	-0.0017	0.0004	2.1e-05	0.0212	-0.0016	0.0004	5e-05	6.21e-05	-0.0014	0.0004	0.000393	0.000511642	-0.0009	0.0005	0.0689	0.120188
cg15222091	6	167536069	3643	-0.002	0.0005	2.89e-05	0.0265	-0.002	0.0005	5.9e-05	7.14211e-05	-0.0017	0.0005	0.000164	0.000252715	-0.0012	0.0006	0.0706	0.122808
cg21723486	3	189349323	3637	0.007	0.0018	6.44e-05	0.045	0.0063	0.0018	0.000373	0.000374205	0.0076	0.0018	1.49e-05	3.92072e-05	0.0041	0.0023	0.0731	0.126802
cg18125510	14	100841768	3639	-0.0039	0.0009	1.02e-05	0.0128	-0.004	0.0009	4.19e-06	9.95496e-06	-0.0041	0.0009	1.93e-06	7.94396e-06	-0.0021	0.0012	0.0738	0.127477
cg03503785	16	23962572	3645	-0.0022	0.0005	5e-05	0.0384	-0.0023	0.0005	2.14e-05	3.28946e-05	-0.0019	0.0005	0.00028	0.0003864	-0.0013	0.0007	0.0739	0.127477
cg17467525	1	9686523	3637	-0.0039	0.0009	1.27e-05	0.0149	-0.004	0.0009	1.3e-05	2.28051e-05	-0.0036	0.001	0.000149	0.000234251	-0.0021	0.0012	0.0748	0.128673
cg21139312	17	55663225	3199	0.0018	0.0003	1.01e-07	0.000443	0.002	0.0003	1.5e-08	1.66339e-07	0.0011	0.0003	0.000459	0.000590143	0.0008	0.0005	0.0773	0.132606
cg21990144	2	201726666	3634	0.0028	0.0006	1.09e-05	0.0134	0.0027	0.0006	2.41e-05	3.63e-05	0.0024	0.0006	0.000193	0.000287417	0.0015	0.0008	0.0779	0.133267
cg21766592	19	47288066	3645	-0.0034	0.0006	1.04e-09	1.14e-05	-0.0036	0.0006	1.05e-10	2.32875e-09	-0.0025	0.0005	1.04e-07	9.49765e-07	-0.0013	0.0007	0.079	0.134408
cg00144180	2	240294362	3143	0.0036	0.0007	1.03e-07	0.000443	0.0038	0.0007	2.11e-08	2.14805e-07	0.0016	0.0005	0.0015	0.00172181	0.0016	0.0009	0.079	0.134408
cg14162417	1	226315857	3641	-0.0034	0.0007	5.38e-07	0.00156	-0.0034	0.0007	1.13e-06	3.9423e-06	-0.0028	0.0007	4.17e-05	8.54644e-05	-0.0016	0.0009	0.0801	0.135907
cg22146612	6	17715219	3647	-0.0026	0.0006	7.27e-05	0.0488	-0.0026	0.0006	6.73e-05	7.97582e-05	-0.0018	0.0006	0.00422	0.00452611	-0.0015	0.0009	0.0805	0.136214
cg19090861	11	66085958	3639	0.0022	0.0005	1.29e-05	0.0151	0.0023	0.0005	5.65e-06	1.23111e-05	0.0012	0.0004	0.00794	0.00830091	0.0012	0.0007	0.0808	0.13635
cg25817701	7	2140143	3634	0.0036	0.0008	1.99e-06	0.0039	0.0036	0.0008	2.71e-06	7.38118e-06	0.003	0.0008	8.03e-05	0.000145383	0.0018	0.001	0.0811	0.136485
cg25924746	13	110432935	3645	0.0027	0.0006	2.95e-05	0.0267	0.0027	0.0006	2.74e-05	3.97556e-05	0.0025	0.0006	5.94e-05	0.0001135	0.0015	0.0008	0.0815	0.136788
cg14920061	8	129326392	3634	0.0028	0.0006	1.17e-06	0.00258	0.0025	0.0006	1.29e-05	2.26938e-05	0.0029	0.0006	6.4e-07	3.58054e-06	0.0013	0.0008	0.0818	0.136921
cg13562284	11	32110323	3644	-0.0022	0.0005	3.79e-05	0.0321	-0.0022	0.0005	4.9e-05	6.11024e-05	-0.002	0.0005	0.000298	0.000406721	-0.0013	0.0007	0.0829	0.138351
cg03978682	5	53411773	3645	0.003	0.0007	3.89e-05	0.0327	0.0031	0.0007	2.38e-05	3.59606e-05	0.0031	0.0007	2.2e-05	5.13609e-05	0.0016	0.0009	0.0831	0.138351
cg04682775	1	44495089	3637	0.0027	0.0006	2.91e-05	0.0265	0.0026	0.0006	4.39e-05	5.54104e-05	0.0025	0.0006	8.95e-05	0.000156912	0.0015	0.0008	0.0843	0.139974
cg15721584	3	181326755	3606	0.0076	0.0014	3.59e-08	0.000205	0.0075	0.0014	9.87e-08	6.66225e-07	0.0074	0.0014	1.32e-07	1.1385e-06	0.0032	0.0019	0.0848	0.140055
cg27568504	10	133058901	3610	-0.0021	0.0005	2.5e-05	0.0239	-0.0023	0.0005	5.82e-06	1.23775e-05	-0.0021	0.0005	4.38e-05	8.85987e-05	-0.0011	0.0006	0.0846	0.140055
cg08726900	16	89550474	3532	-0.0056	0.0011	1.13e-06	0.00254	-0.0052	0.0011	5.27e-06	1.16272e-05	-0.0055	0.0011	1.96e-06	7.94396e-06	-0.0026	0.0015	0.0852	0.140343
cg10922280	16	68034227	3634	0.0026	0.0005	1.17e-06	0.00258	0.0026	0.0005	8.5e-07	3.40548e-06	0.0022	0.0005	2.02e-05	4.78786e-05	0.0012	0.0007	0.0865	0.142107
cg07458272	19	34744396	3642	0.0037	0.0006	4.89e-09	4.32e-05	0.0037	0.0006	6.06e-09	7.84012e-08	0.003	0.0006	1.52e-06	6.55262e-06	0.0014	0.0008	0.0875	0.143371
cg02976843	17	2843257	3638	0.0027	0.0006	4.31e-06	0.00674	0.0027	0.0006	3.47e-06	8.75963e-06	0.0027	0.0006	1.28e-06	5.71856e-06	0.0013	0.0008	0.0892	0.145772
cg01787285	1	2162682	3642	-0.004	0.001	2.72e-05	0.0253	-0.0041	0.001	2.55e-05	3.77036e-05	-0.0051	0.001	1.57e-07	1.29996e-06	-0.0021	0.0013	0.0908	0.147997
cg02387843	4	9892887	3615	-0.0026	0.0006	1.86e-05	0.0197	-0.0026	0.0006	1.37e-05	2.33088e-05	-0.0022	0.0005	7.21e-05	0.000134054	-0.0013	0.0008	0.0922	0.149885
cg12033822	20	44990591	3645	-0.0019	0.0004	2.17e-05	0.0216	-0.002	0.0004	5.93e-06	1.24832e-05	-0.0015	0.0005	0.000708	0.000877581	-0.001	0.0006	0.0932	0.151115
cg10636246	1	159046973	3595	-0.0048	0.0009	1.08e-07	0.000456	-0.0047	0.0009	2.95e-07	1.51401e-06	-0.0038	0.0009	2.47e-05	5.58e-05	-0.002	0.0012	0.0946	0.152986
cg16313758	7	2647039	3641	-0.0035	0.0008	5.07e-06	0.00758	-0.0036	0.0008	3.6e-06	8.90677e-06	-0.0033	0.0008	1.78e-05	4.49341e-05	-0.0017	0.001	0.0953	0.153718
cg10513161	3	183705727	3632	0.0016	0.0004	2.2e-05	0.0217	0.0018	0.0004	1.42e-06	4.69053e-06	0.0011	0.0004	0.00405	0.0043513	0.0008	0.0005	0.096	0.154446
cg24568579	12	111841024	3645	-0.0023	0.0005	3.23e-06	0.00571	-0.0025	0.0005	6.11e-07	2.67205e-06	-0.0014	0.0005	0.00506	0.00538058	-0.0011	0.0007	0.0965	0.15445
cg21912162	5	71447818	3616	0.0042	0.0009	3.7e-06	0.00613	0.004	0.0009	1.56e-05	2.54937e-05	0.0039	0.0009	1.77e-05	4.49341e-05	0.002	0.0012	0.0964	0.15445
cg06547285	12	47630263	3643	-0.0025	0.0005	2.85e-07	0.000972	-0.0024	0.0005	8.31e-07	3.35098e-06	-0.0023	0.0005	2.47e-06	9.52714e-06	-0.0011	0.0006	0.0989	0.157884
cg08666707	6	41456441	3629	-0.0023	0.0005	7.46e-07	0.00196	-0.0026	0.0005	2.51e-08	2.43548e-07	-0.0024	0.0004	8.96e-08	8.832e-07	-0.001	0.0006	0.0999	0.159072
cg21113318	14	92983645	3633	0.0025	0.0005	1.15e-06	0.00255	0.0024	0.0005	3.79e-06	9.22976e-06	0.0019	0.0005	0.00023	0.000328345	0.0011	0.0007	0.101	0.160412
cg25016646	12	133020942	3646	0.0011	0.0003	5.58e-05	0.041	0.0011	0.0003	3.31e-05	4.45881e-05	0.001	0.0003	0.000357	0.000471696	0.0006	0.0004	0.103	0.163171
cg23583501	14	85292067	3635	-0.002	0.0003	6.75e-09	5.6e-05	-0.002	0.0003	8.07e-09	9.63744e-08	-0.0018	0.0004	2.83e-07	2.10696e-06	-0.0007	0.0005	0.105	0.165495
cg25368647	5	176736591	3644	-0.004	0.0009	5.54e-06	0.00798	-0.004	0.0009	5.21e-06	1.15994e-05	-0.0043	0.0009	7.21e-07	3.85984e-06	-0.0019	0.0012	0.105	0.165495
cg16815882	1	35908609	3645	0.0028	0.0005	5.45e-08	0.00028	0.003	0.0005	5.41e-09	7.3035e-08	0.0022	0.0005	3.02e-06	1.10972e-05	0.0011	0.0007	0.106	0.166227
cg11588197	11	128391494	3311	-0.0049	0.0011	5.01e-06	0.00752	-0.005	0.0011	2.78e-06	7.43601e-06	-0.0051	0.0011	1.92e-06	7.94396e-06	-0.0023	0.0014	0.106	0.166227
cg15512289	1	97026071	3631	0.0058	0.0011	2.06e-07	0.000761	0.0057	0.0011	4.79e-07	2.21984e-06	0.0064	0.0011	8.12e-09	1.17268e-07	0.0023	0.0015	0.108	0.168937
cg14477868	5	92938260	3623	0.002	0.0005	1.84e-05	0.0196	0.0019	0.0005	7.68e-05	8.79941e-05	0.0023	0.0005	3.12e-06	1.13972e-05	0.001	0.0006	0.109	0.170073
cg23698124	17	2154177	3638	0.0024	0.0006	2.7e-05	0.0252	0.0026	0.0006	7.53e-06	1.5382e-05	0.0014	0.0005	0.00831	0.00867313	0.0012	0.0007	0.11	0.171203
cg06876354	2	121020189	3543	0.0023	0.0005	8.14e-07	0.00206	0.0023	0.0005	8.02e-07	3.31606e-06	0.002	0.0005	7.78e-06	2.39177e-05	0.001	0.0006	0.112	0.173446
cg06898549	12	41083590	3631	0.0044	0.0011	7.4e-05	0.0494	0.0045	0.0011	7.18e-05	8.40864e-05	0.0038	0.0011	0.000848	0.00103054	0.0024	0.0015	0.112	0.173446
cg04162032	1	248902767	3641	0.0026	0.0005	1.71e-06	0.00349	0.0026	0.0005	1.02e-06	3.74053e-06	0.0024	0.0005	4.81e-06	1.59733e-05	0.0011	0.0007	0.113	0.174127
cg11064521	15	69606134	3544	0.0016	0.0004	4.77e-05	0.0371	0.0017	0.0004	1.68e-05	2.72397e-05	0.0017	0.0004	1.01e-05	2.7876e-05	0.0008	0.0005	0.113	0.174127
ch.6.33611621F	6	33503643	3549	-0.0013	0.0003	2.94e-06	0.00529	-0.0013	0.0003	1.78e-06	5.43e-06	-0.0007	0.0002	0.00262	0.00290021	-0.0006	0.0004	0.115	0.176333
cg18217136	20	36157651	3646	0.0017	0.0004	1.98e-05	0.0205	0.0016	0.0004	3.11e-05	4.28228e-05	0.0015	0.0004	7.97e-05	0.000144718	0.0008	0.0005	0.115	0.176333
cg09613192	2	181388538	3524	0.0054	0.001	2.82e-08	0.000181	0.0051	0.001	1.7e-07	1.02107e-06	0.005	0.001	2.97e-07	2.16985e-06	0.002	0.0013	0.117	0.178518
cg09823288	1	239552128	3629	-0.006	0.0014	2.41e-05	0.0232	-0.0059	0.0014	2.78e-05	4.00552e-05	-0.005	0.0014	0.00046	0.000590207	-0.0029	0.0018	0.117	0.178518
cg23629393	14	47908980	3639	-0.002	0.0004	2e-06	0.0039	-0.0021	0.0004	8.9e-07	3.45986e-06	-0.0016	0.0004	4.19e-05	8.55918e-05	-0.0009	0.0006	0.119	0.179803
cg00695799	6	149803087	3646	-0.0029	0.0006	3.07e-06	0.00547	-0.0029	0.0006	2.87e-06	7.61654e-06	-0.0019	0.0006	0.000617	0.000775621	-0.0012	0.0008	0.119	0.179803
cg27187881	22	42466345	3641	-0.0015	0.0004	2.91e-05	0.0265	-0.0016	0.0004	9.4e-06	1.81479e-05	-0.0011	0.0004	0.00304	0.003312	-0.0007	0.0005	0.119	0.179803
cg22593432	13	32575905	3645	-0.0025	0.0006	3.83e-05	0.0323	-0.0025	0.0006	6.14e-05	7.36089e-05	-0.0022	0.0006	0.000185	0.000278172	-0.0012	0.0008	0.119	0.179803
cg15323828	1	226053673	3633	-0.0026	0.0006	2.08e-05	0.0209	-0.0025	0.0006	4.11e-05	5.28429e-05	-0.0028	0.0006	1.94e-06	7.94396e-06	-0.0012	0.0008	0.12	0.180874
cg13072943	6	167011311	3646	-0.0038	0.0008	6.08e-06	0.00861	-0.004	0.0009	3.1e-06	7.98797e-06	-0.0039	0.0009	5.01e-06	1.6549e-05	-0.0017	0.0011	0.121	0.181939
cg16097041	1	154965544	3634	0.0025	0.0006	9.88e-06	0.0127	0.0023	0.0006	6.01e-05	7.23297e-05	0.0023	0.0006	3.81e-05	7.93385e-05	0.0011	0.0007	0.122	0.183
cg12269535	6	43142014	3641	-0.0034	0.0007	5.57e-07	0.00161	-0.0035	0.0007	3.47e-07	1.74874e-06	-0.0032	0.0007	1.41e-06	6.21e-06	-0.0014	0.0009	0.123	0.184055
cg12477923	10	105365600	3643	-0.0034	0.0008	1.12e-05	0.0136	-0.0037	0.0008	2.76e-06	7.43601e-06	-0.0036	0.0008	3.71e-06	1.30164e-05	-0.0016	0.001	0.124	0.18422
cg20651995	2	69525471	3642	-0.0022	0.0005	1.77e-05	0.0191	-0.0023	0.0005	1.45e-05	2.42056e-05	-0.0019	0.0005	0.000221	0.000316954	-0.0011	0.0007	0.124	0.18422
cg00050692	2	25524877	3628	-0.0022	0.0005	1.86e-05	0.0197	-0.0022	0.0005	1.71e-05	2.75106e-05	-0.001	0.0005	0.0272	0.0276452	-0.0011	0.0007	0.124	0.18422
cg18608055	19	1130866	3625	-0.0042	0.0007	3.15e-10	4.57e-06	-0.0042	0.0007	2.45e-10	5.0715e-09	-0.0045	0.0006	2.44e-13	1.2627e-11	-0.0013	0.0009	0.125	0.184821
cg12133952	1	44497352	3641	-0.0018	0.0004	2.77e-06	0.00506	-0.0018	0.0004	1.22e-06	4.18575e-06	-0.0016	0.0004	2.87e-05	6.36525e-05	-0.0008	0.0005	0.125	0.184821
cg18719665	18	21572656	3647	0.0019	0.0005	5.96e-05	0.0429	0.0019	0.0005	4.02e-05	5.22264e-05	0.0017	0.0005	0.000109	0.00018196	0.0009	0.0006	0.126	0.185857
cg02417857	3	181326706	3609	0.0056	0.0011	1e-06	0.00237	0.0055	0.0012	2.39e-06	6.74389e-06	0.0057	0.0012	8.56e-07	4.32176e-06	0.0023	0.0015	0.127	0.186007
cg13585930	10	72027357	3645	-0.0034	0.0007	5.86e-06	0.00836	-0.0033	0.0007	1.05e-05	1.96401e-05	-0.002	0.0007	0.00398	0.0042835	-0.0015	0.001	0.127	0.186007
cg00138407	3	47386505	3645	0.0028	0.0006	1.42e-05	0.0162	0.0027	0.0007	2.49e-05	3.69043e-05	0.0027	0.0006	2.47e-05	5.58e-05	0.0013	0.0009	0.127	0.186007
cg12054453	17	57915717	3639	-0.0069	0.0015	3.72e-06	0.00613	-0.0066	0.0015	1.1e-05	2.027e-05	-0.0068	0.0015	4.04e-06	1.3938e-05	-0.003	0.002	0.13	0.189953
cg26663590	16	28959310	3636	0.0044	0.0008	4.08e-08	0.000227	0.0043	0.0008	8.31e-08	5.7615e-07	0.0043	0.0008	3.85e-08	4.4275e-07	0.0016	0.0011	0.133	0.192524
cg06567920	4	129582864	3636	-0.003	0.0006	6.73e-07	0.00187	-0.0031	0.0006	2.99e-07	1.52196e-06	-0.003	0.0006	1.1e-07	9.9e-07	-0.0012	0.0008	0.133	0.192524
cg27540367	19	41848134	3635	-0.0019	0.0005	2.22e-05	0.0219	-0.0019	0.0005	4.7e-05	5.9083e-05	-0.0021	0.0005	8.95e-06	2.62167e-05	-0.0009	0.0006	0.133	0.192524
cg04144218	7	69559531	3638	0.0024	0.0006	3.31e-05	0.029	0.0022	0.0006	0.000118	0.000126341	0.0025	0.0006	1.22e-05	3.30838e-05	0.0011	0.0007	0.133	0.192524
cg25392060	8	142297121	3642	0.0029	0.0006	5.44e-06	0.00789	0.0028	0.0007	1.36e-05	2.32022e-05	0.0026	0.0006	2.01e-05	4.78241e-05	0.0013	0.0009	0.136	0.196409
ch.1.839062R	1	25282539	3642	-0.0016	0.0003	2.62e-07	0.000923	-0.0017	0.0003	1.09e-07	7.27839e-07	-0.0009	0.0003	0.00268	0.00296135	-0.0006	0.0004	0.137	0.196937
cg10508317	17	76355146	3644	-0.0026	0.0006	4.79e-06	0.00726	-0.0026	0.0006	4.2e-06	9.95496e-06	-0.0025	0.0006	1.25e-05	3.36039e-05	-0.0011	0.0007	0.137	0.196937
cg17971578	1	36852463	3584	-0.0031	0.0006	1.62e-07	0.000638	-0.0032	0.0006	6.9e-08	5.10107e-07	-0.0022	0.0005	2.14e-05	5.01487e-05	-0.0012	0.0008	0.139	0.198892
cg26262157	10	6214079	3645	-0.004	0.0009	6.33e-06	0.00887	-0.0041	0.0009	4.96e-06	1.12006e-05	-0.0039	0.0009	1.36e-05	3.60923e-05	-0.0017	0.0012	0.139	0.198892
cg10437839	11	64701910	3630	0.003	0.0006	2.89e-06	0.00523	0.0028	0.0006	1.11e-05	2.03938e-05	0.0025	0.0006	3.86e-05	7.9902e-05	0.0012	0.0008	0.14	0.199404
cg08619515	16	11066157	3609	-0.0029	0.0007	6.02e-05	0.0431	-0.0031	0.0007	2.74e-05	3.97556e-05	-0.0028	0.0008	0.0003	0.000408553	-0.0014	0.001	0.14	0.199404
cg00467296	11	4928760	3640	-0.0018	0.0004	1.23e-05	0.0146	-0.0019	0.0004	3.97e-06	9.5557e-06	-0.0014	0.0004	0.000298	0.000406721	-0.0008	0.0005	0.142	0.201789
cg01243823	16	50732212	3646	-0.0067	0.001	1.51e-11	2.7e-07	-0.0069	0.001	3.68e-12	1.08823e-10	-0.006	0.001	6.42e-10	1.24588e-08	-0.0019	0.0013	0.143	0.202285
cg05295703	2	102895712	3646	0.0022	0.0005	1.09e-05	0.0134	0.0023	0.0005	3.71e-06	9.07051e-06	0.0024	0.0005	1.53e-06	6.55262e-06	0.001	0.0007	0.143	0.202285
cg05232694	20	48809539	3429	-0.0068	0.0014	9.83e-07	0.00234	-0.0071	0.0014	2.16e-07	1.25361e-06	-0.0058	0.0013	1.55e-05	4.06139e-05	-0.0028	0.0019	0.144	0.203236
cg26712428	10	105218771	3633	0.0031	0.0006	7.67e-07	0.00199	0.0031	0.0006	1.81e-06	5.43e-06	0.0031	0.0007	2.66e-06	1.01341e-05	0.0012	0.0008	0.148	0.208408
cg02610723	16	88850534	3207	-0.0024	0.0006	5.51e-05	0.0406	-0.0027	0.0006	6.04e-06	1.26291e-05	-0.0008	0.0005	0.125	0.125404	-0.0011	0.0008	0.149	0.209342
cg24550026	1	114430031	3567	-0.0042	0.001	6.16e-05	0.0435	-0.004	0.0011	0.000136	0.000143877	-0.0029	0.001	0.00276	0.00303356	-0.002	0.0014	0.15	0.210271
cg12620005	1	51779655	3615	-0.0017	0.0004	1.15e-05	0.0138	-0.0018	0.0004	6.47e-06	1.3369e-05	-0.0013	0.0004	0.000766	0.000941952	-0.0008	0.0005	0.151	0.210721
cg06619077	1	47656003	3618	-0.0041	0.001	5.97e-05	0.0429	-0.0044	0.001	1.32e-05	2.28334e-05	-0.0035	0.001	0.000235	0.000333947	-0.002	0.0014	0.151	0.210721
cg07814318	15	31624584	3628	0.0036	0.0008	2.75e-06	0.00506	0.0034	0.0008	1.36e-05	2.32022e-05	0.0031	0.0008	6.99e-05	0.000130747	0.0014	0.001	0.152	0.211641
cg12555233	15	91455366	3198	0.0025	0.0005	1.3e-06	0.00278	0.0025	0.0005	8.13e-07	3.31606e-06	0.002	0.0005	3.82e-05	7.93385e-05	0.0009	0.0007	0.154	0.212049
cg11039729	10	35668325	3646	0.0021	0.0005	4.96e-06	0.00749	0.0022	0.0005	1.68e-06	5.2164e-06	0.0015	0.0004	0.000306	0.000414	0.0009	0.0006	0.153	0.212049
cg13691108	20	37433247	3642	0.0029	0.0007	1.13e-05	0.0136	0.0028	0.0007	3.61e-05	4.75968e-05	0.0022	0.0007	0.000868	0.00104703	0.0012	0.0009	0.153	0.212049
cg15787636	17	80866113	3630	0.0026	0.0006	3.32e-05	0.029	0.0026	0.0006	3.48e-05	4.64748e-05	0.0016	0.0006	0.00651	0.00685205	0.0012	0.0008	0.154	0.212049
cg01176329	6	29592381	3617	-0.0028	0.0007	6.36e-05	0.0446	-0.0029	0.0007	5.35e-05	6.56591e-05	-0.0026	0.0007	0.000172	0.000262437	-0.0013	0.0009	0.154	0.212049
cg09554443	1	167487762	3645	-0.0036	0.0009	2.34e-05	0.0227	-0.0035	0.0009	5.47e-05	6.68675e-05	-0.0041	0.0009	1.71e-06	7.27336e-06	-0.0016	0.0011	0.155	0.212954
cg20782117	7	95865631	3621	-0.0033	0.0008	2.13e-05	0.0213	-0.0031	0.0008	7.22e-05	8.42786e-05	-0.003	0.0008	8.85e-05	0.000155866	-0.0014	0.001	0.161	0.220709
cg13059136	11	2986541	3640	0.0038	0.0008	7.29e-07	0.00193	0.004	0.0008	2.02e-07	1.18342e-06	0.0032	0.0007	1.91e-05	4.66972e-05	0.0014	0.001	0.164	0.224326
cg20494738	12	124985889	3632	0.0019	0.0004	1.09e-06	0.00254	0.0018	0.0004	4.08e-06	9.78255e-06	0.0016	0.0004	5.67e-05	0.000110033	0.0007	0.0005	0.165	0.225198
cg18876826	1	38396334	3616	0.0025	0.0006	4.25e-05	0.0348	0.0024	0.0006	0.000137	0.000144689	0.0016	0.0006	0.00533	0.005658	0.0011	0.0008	0.167	0.22693
cg05116378	3	141377105	3648	0.0032	0.0008	5.94e-05	0.0429	0.0032	0.0008	7.32e-05	8.50828e-05	0.0032	0.0008	0.00012	0.000197666	0.0015	0.0011	0.167	0.22693
cg17260706	11	118782879	3640	-0.0025	0.0005	1.4e-07	0.00057	-0.0024	0.0005	5.38e-07	2.43867e-06	-0.0023	0.0005	1.12e-06	5.152e-06	-0.0008	0.0006	0.172	0.232706
ch.13.39564907R	13	40666907	3611	-0.0013	0.0003	5.43e-06	0.00789	-0.0015	0.0003	3.92e-07	1.90181e-06	-0.0006	0.0002	0.0163	0.0167311	-0.0005	0.0004	0.172	0.232706
cg18327586	20	62253758	3207	0.0032	0.0008	4.1e-05	0.0338	0.0032	0.0008	4.11e-05	5.28429e-05	0.0029	0.0008	0.000208	0.000301091	0.0014	0.001	0.173	0.23355
cg17088014	8	134066590	3604	-0.0027	0.0006	8.01e-06	0.0107	-0.0026	0.0006	2.63e-05	3.85196e-05	-0.0017	0.0006	0.00473	0.00504696	-0.0011	0.0008	0.176	0.237085
cg25607249	19	47288039	3637	-0.0026	0.0005	2.68e-07	0.000932	-0.0028	0.0005	2.1e-08	2.14805e-07	-0.0013	0.0004	0.00212	0.00238933	-0.0009	0.0007	0.177	0.237402
cg18745507	19	10415557	3643	-0.0025	0.0006	4.97e-05	0.0383	-0.0025	0.0006	9.25e-05	0.000102393	-0.0024	0.0006	0.000151	0.000235606	-0.0011	0.0008	0.177	0.237402
cg23006040	4	188528319	3637	-0.0033	0.0008	2.18e-05	0.0216	-0.0034	0.0008	1.94e-05	3.04997e-05	-0.0027	0.0008	0.000607	0.000765858	-0.0014	0.001	0.18	0.240387
cg13519902	3	50639079	3643	-0.0018	0.0004	3.58e-05	0.0308	-0.0018	0.0004	2.97e-05	4.14465e-05	-0.0013	0.0004	0.00398	0.0042835	-0.0008	0.0006	0.18	0.240387
cg00851028	1	234905772	3644	0.0022	0.0005	8.33e-06	0.011	0.0023	0.0005	2.77e-06	7.43601e-06	0.001	0.0004	0.0199	0.0203255	0.0008	0.0006	0.186	0.247867
cg09676013	6	33080500	3641	-0.0036	0.0009	5.22e-05	0.0395	-0.0035	0.0009	9.89e-05	0.000107938	-0.0032	0.0009	0.00019	0.000284313	-0.0015	0.0012	0.187	0.248666
cg03068497	7	30635838	3644	-0.0078	0.0015	5.01e-07	0.00149	-0.0079	0.0016	4.36e-07	2.08274e-06	-0.007	0.0015	3.55e-06	1.25974e-05	-0.0027	0.0021	0.189	0.250788
cg05603985	1	2161049	3631	-0.0024	0.0005	1.16e-05	0.0138	-0.0025	0.0005	1.6e-06	5.04365e-06	-0.0027	0.0005	6.69e-07	3.645e-06	-0.0009	0.0007	0.19	0.251578
cg06042156	7	55661735	3642	-0.002	0.0005	5.82e-05	0.0425	-0.0019	0.0005	9.73e-05	0.000107134	-0.0014	0.0005	0.00242	0.00270778	-0.0009	0.0007	0.191	0.252364
cg20523169	17	75880269	3638	0.0015	0.0004	2.35e-05	0.0227	0.0016	0.0004	1.8e-05	2.88837e-05	0.0008	0.0003	0.0155	0.0159363	0.0006	0.0005	0.194	0.255783
cg19134130	17	72830151	3628	0.0016	0.0004	2.03e-05	0.0207	0.0017	0.0004	9.76e-06	1.85919e-05	0.0013	0.0004	0.000394	0.00051187	0.0006	0.0005	0.198	0.260504
cg06553792	17	71128239	3638	0.0032	0.0008	2.98e-05	0.0269	0.0031	0.0008	7.43e-05	8.58781e-05	0.0031	0.0008	4.36e-05	8.85987e-05	0.0013	0.001	0.202	0.265205
cg14649449	9	72660082	3641	-0.0026	0.0006	1.94e-05	0.0203	-0.0026	0.0006	1.34e-05	2.29873e-05	-0.0024	0.0006	8.35e-05	0.000149434	-0.001	0.0008	0.205	0.268576
cg03957124	6	37016869	3639	-0.0029	0.0006	6.58e-07	0.00187	-0.0029	0.0006	6.18e-07	2.68376e-06	-0.0027	0.0005	1.07e-06	4.99602e-06	-0.001	0.0008	0.206	0.269318
cg27232482	1	159174001	3201	-0.0025	0.0006	8.39e-06	0.011	-0.0026	0.0006	2.32e-06	6.63926e-06	-0.0022	0.0005	2.38e-05	5.51485e-05	-0.0009	0.0007	0.207	0.270057
cg00233633	7	29153560	3635	-0.0015	0.0003	2.13e-05	0.0213	-0.0014	0.0003	7.79e-05	8.89263e-05	-0.0011	0.0004	0.00199	0.00225509	-0.0006	0.0005	0.208	0.270792
cg16611584	17	19809078	3640	0.0073	0.0016	3.43e-06	0.00588	0.0069	0.0016	1.44e-05	2.41035e-05	0.0072	0.0016	5.4e-06	1.77429e-05	0.0026	0.0021	0.209	0.271525
cg08051604	14	101309386	3646	0.0026	0.0006	1.26e-05	0.0148	0.0026	0.0006	7.73e-06	1.5505e-05	0.0025	0.0006	1.59e-05	4.13134e-05	0.001	0.0008	0.21	0.272255
cg00295485	2	106755721	3645	0.0044	0.0009	8.93e-07	0.0022	0.0041	0.0009	3.44e-06	8.75508e-06	0.0041	0.0009	2.59e-06	9.92833e-06	0.0015	0.0012	0.213	0.275569
cg08309687	21	35320596	3647	-0.0064	0.001	6.16e-10	7.83e-06	-0.006	0.001	6.35e-09	7.8867e-08	-0.0065	0.001	3.73e-10	7.98734e-09	-0.0017	0.0013	0.214	0.276287
cg15829728	20	31174419	3645	0.0027	0.0006	2.01e-05	0.0206	0.0026	0.0006	4.97e-05	6.18511e-05	0.0021	0.0006	0.000125	0.000202676	0.001	0.0008	0.219	0.282156
cg25178683	17	76976267	3641	0.0036	0.0008	1.35e-06	0.00285	0.0037	0.0008	9.89e-07	3.72224e-06	0.0031	0.0007	2.42e-05	5.566e-05	0.0012	0.001	0.22	0.282857
cg18722504	5	139712966	3644	-0.002	0.0004	1.63e-06	0.00334	-0.002	0.0004	2.69e-06	7.35899e-06	-0.0019	0.0004	7.86e-06	2.40446e-05	-0.0007	0.0006	0.221	0.282971
cg25123427	3	39054994	3647	-0.0043	0.001	2.22e-05	0.0219	-0.0043	0.001	1.86e-05	2.95412e-05	-0.0036	0.001	0.000391	0.000511181	-0.0016	0.0013	0.221	0.282971
cg21669326	7	47267691	3646	-0.0025	0.0006	5.23e-05	0.0395	-0.0025	0.0006	6.27e-05	7.50225e-05	-0.0015	0.0006	0.0186	0.019029	-0.001	0.0008	0.222	0.283667
cg20057782	10	28238789	3644	-0.0025	0.0006	6.66e-05	0.0461	-0.0024	0.0006	0.000131	0.0001393	-0.0017	0.0006	0.00614	0.00648413	-0.001	0.0008	0.224	0.285634
cg11183227	15	91455407	3639	0.0035	0.0007	1.97e-07	0.000749	0.0035	0.0007	1.56e-07	9.49765e-07	0.0028	0.0006	3.41e-06	1.21702e-05	0.0011	0.0009	0.228	0.290139
cg18194850	3	67699305	3644	0.004	0.0009	3.65e-06	0.00608	0.0041	0.0009	2.31e-06	6.63926e-06	0.0043	0.0008	3.04e-07	2.19516e-06	0.0014	0.0012	0.229	0.290816
cg13276570	5	10567643	3624	0.0018	0.0004	4.62e-05	0.0364	0.0018	0.0004	6.95e-05	8.17415e-05	0.0017	0.0004	0.000151	0.000235606	0.0007	0.0006	0.23	0.29149
cg08055663	16	2737356	3642	0.0018	0.0004	5.33e-05	0.0399	0.0017	0.0004	7.83e-05	8.92189e-05	0.0012	0.0004	0.00472	0.00504496	0.0007	0.0006	0.232	0.293426
cg07120889	1	150535935	3640	-0.0022	0.0005	6.32e-05	0.0445	-0.0023	0.0005	3.38e-05	4.53343e-05	-0.0023	0.0005	1.78e-05	4.49341e-05	-0.0008	0.0007	0.238	0.300402
cg01242348	14	23586886	3639	0.002	0.0004	2.89e-06	0.00523	0.0021	0.0004	2.53e-06	7.04543e-06	0.0017	0.0004	3.7e-05	7.7625e-05	0.0007	0.0006	0.24	0.302312
cg03881294	2	11884333	3070	-0.0025	0.0006	8.33e-06	0.011	-0.0027	0.0006	2.07e-06	6.00687e-06	-0.0012	0.0005	0.00779	0.0081716	-0.0009	0.0007	0.241	0.302957
cg15289466	4	103740913	3640	0.0024	0.0006	4.64e-05	0.0364	0.0022	0.0006	0.000181	0.000186094	0.0021	0.0005	9.82e-05	0.000167075	0.0009	0.0008	0.252	0.316145
cg00701951	10	124228478	3641	-0.0048	0.001	3.94e-06	0.00644	-0.0045	0.001	1.55e-05	2.54643e-05	-0.0039	0.0011	0.000209	0.000301835	-0.0016	0.0014	0.254	0.317372
cg24804279	17	76641949	3642	-0.003	0.0007	2.68e-05	0.0251	-0.0028	0.0007	0.0001	0.000108757	-0.0028	0.0007	5.4e-05	0.000106457	-0.0011	0.0009	0.254	0.317372
cg26361535	8	144576604	3645	0.0041	0.001	7.39e-05	0.0494	0.0034	0.001	0.000631	0.000631	0.0033	0.001	0.00109	0.00127715	0.0015	0.0013	0.256	0.319229
cg19016694	17	80821826	3645	-0.003	0.0006	3.47e-07	0.00113	-0.003	0.0006	4.85e-07	2.231e-06	-0.0029	0.0006	5.68e-07	3.29652e-06	-0.0009	0.0008	0.257	0.319834
cg00518276	11	106148020	3638	-0.0027	0.0006	1.87e-05	0.0197	-0.0027	0.0006	2.89e-05	4.07884e-05	-0.0024	0.0006	7.35e-05	0.000136249	-0.0009	0.0008	0.259	0.321678
cg24174557	17	57903544	3614	-0.0044	0.0011	3.44e-05	0.0298	-0.0046	0.0011	1.56e-05	2.54937e-05	-0.0038	0.001	0.000305	0.000413548	-0.0016	0.0014	0.261	0.322871
cg14628343	8	58788163	3645	0.0031	0.0008	7.2e-05	0.0485	0.003	0.0008	0.000149	0.000156299	0.003	0.0008	0.00013	0.000208067	0.0012	0.001	0.261	0.322871
cg18062721	3	11643427	3642	0.005	0.0011	6.11e-06	0.00862	0.0047	0.0011	2.95e-05	4.12601e-05	0.0031	0.0011	0.00539	0.00571193	0.0016	0.0015	0.271	0.334575
cg06164260	3	187454439	3198	-0.0027	0.0005	1.79e-08	0.000123	-0.0027	0.0005	1.94e-08	2.04193e-07	-0.0023	0.0005	8.86e-07	4.40662e-06	-0.0007	0.0006	0.275	0.338839
cg03252605	2	141662876	3471	-0.0021	0.0005	1.05e-05	0.0131	-0.0022	0.0005	3.17e-06	8.13459e-06	-0.0017	0.0005	0.000259	0.00036225	-0.0007	0.0006	0.276	0.339398
cg27563121	15	52405647	3639	-0.0027	0.0006	1.11e-06	0.00254	-0.0027	0.0006	1.08e-06	3.81068e-06	-0.0028	0.0005	3.63e-07	2.4239e-06	-0.0008	0.0007	0.277	0.339955
cg22488164	12	14716910	3626	0.0034	0.0007	1.19e-06	0.0026	0.0037	0.0007	1.48e-07	9.0998e-07	0.0034	0.0007	1.27e-06	5.71856e-06	0.001	0.0009	0.279	0.341061
cg26651978	17	76965407	3645	-0.0024	0.0006	4.58e-05	0.0363	-0.0023	0.0006	0.000103	0.000111628	-0.0024	0.0006	9.06e-05	0.000158041	-0.0009	0.0008	0.279	0.341061
cg17066943	6	34192320	3644	-0.0016	0.0003	4.21e-06	0.00662	-0.0016	0.0003	4.49e-06	1.0443e-05	-0.0011	0.0003	0.000462	0.000590333	-0.0005	0.0004	0.283	0.344594
cg16578636	10	92987457	3626	-0.0044	0.0011	3.94e-05	0.0327	-0.0048	0.0011	8.11e-06	1.60392e-05	-0.0046	0.0011	1.32e-05	3.51811e-05	-0.0015	0.0014	0.283	0.344594
cg21232015	12	133424221	3639	0.0017	0.0004	4.56e-06	0.00704	0.0017	0.0004	3.53e-06	8.86788e-06	0.0009	0.0003	0.0061	0.00645332	0.0005	0.0005	0.284	0.345135
cg12085119	13	110431691	3647	0.0028	0.0007	2.4e-05	0.0231	0.0029	0.0007	1.32e-05	2.28334e-05	0.0024	0.0007	0.000226	0.000323378	0.0009	0.0009	0.285	0.345674
cg18091083	17	78819092	3627	0.0053	0.0013	4.59e-05	0.0363	0.0051	0.0013	0.000124	0.000132309	0.0048	0.0014	0.000405	0.000525063	0.0018	0.0017	0.291	0.352263
cg00094412	6	29592854	3631	-0.0033	0.0007	1.37e-06	0.00288	-0.0034	0.0007	8.17e-07	3.31606e-06	-0.0031	0.0007	7.7e-06	2.37896e-05	-0.001	0.0009	0.296	0.357619
cg26357885	14	65006204	3638	-0.0022	0.0005	5.65e-05	0.0413	-0.0021	0.0005	9.85e-05	0.000107881	-0.002	0.0006	0.000272	0.000377879	-0.0007	0.0007	0.297	0.35813
cg19588519	10	125817817	3630	0.0023	0.0006	3.77e-05	0.032	0.0023	0.0006	7.56e-05	8.694e-05	0.0022	0.0005	8.08e-05	0.000145863	0.0008	0.0007	0.298	0.35864
cg14020176	17	72764985	3643	0.0024	0.0006	1.54e-05	0.0172	0.0023	0.0006	3.22e-05	4.37554e-05	0.0021	0.0006	0.000237	0.000336021	0.0007	0.0007	0.311	0.373561
cg13134297	7	30737556	3644	-0.0031	0.0007	3.64e-06	0.00608	-0.0031	0.0007	4.57e-06	1.05501e-05	-0.0025	0.0007	0.000239	0.000338084	-0.0009	0.0009	0.322	0.386027
ch.2.30415474F	2	30561970	3639	-0.0014	0.0003	2.05e-06	0.00395	-0.0015	0.0003	2.84e-07	1.48205e-06	-0.0006	0.0003	0.0142	0.0146482	-0.0004	0.0004	0.328	0.392462
cg00441709	17	2528280	3632	0.0052	0.001	1.04e-07	0.000443	0.0052	0.001	1.21e-07	7.81052e-07	0.0055	0.001	2.62e-08	3.38962e-07	0.0013	0.0013	0.329	0.392902
cg05095590	7	2139259	3521	0.0066	0.0013	2.96e-07	0.001	0.0065	0.0013	3.9e-07	1.90181e-06	0.0049	0.0012	3.17e-05	6.76485e-05	0.0017	0.0017	0.33	0.39334
cg27243685	21	43642366	3636	0.0031	0.0004	1.94e-13	6.05e-09	0.0031	0.0004	1.8e-13	8.59846e-12	0.003	0.0004	2.89e-12	1.28192e-10	0.0005	0.0005	0.339	0.403293
cg02767093	13	99130655	3639	-0.0018	0.0004	5.94e-05	0.0429	-0.0017	0.0004	6.63e-05	7.88741e-05	-0.0013	0.0004	0.00134	0.00154673	-0.0005	0.0006	0.34	0.403709
cg06762457	6	149806635	3640	-0.0046	0.0011	3.46e-05	0.0299	-0.0048	0.0011	1.07e-05	1.99541e-05	-0.0047	0.0011	9.64e-06	2.73353e-05	-0.0014	0.0015	0.345	0.408865
cg27395200	6	32942710	3640	0.0032	0.0007	1.84e-05	0.0196	0.003	0.0008	7.87e-05	8.95104e-05	0.0028	0.0007	0.00015	0.000235227	0.0009	0.001	0.355	0.419914
cg23998749	1	154968781	3631	0.0022	0.0005	4.74e-05	0.037	0.002	0.0005	0.000263	0.000265566	0.0017	0.0005	0.00174	0.00197901	0.0007	0.0007	0.358	0.422658
cg26503877	11	128391429	3638	-0.0024	0.0006	3.65e-05	0.0311	-0.0024	0.0006	4.11e-05	5.28429e-05	-0.0023	0.0006	0.000217	0.000311937	-0.0007	0.0008	0.363	0.427748
cg08822075	7	26193607	3168	-0.007	0.0017	4.63e-05	0.0364	-0.0076	0.0017	1.14e-05	2.07e-05	-0.0049	0.0017	0.00423	0.00452902	-0.0021	0.0023	0.364	0.428114
cg04002220	16	89598305	3642	0.0022	0.0006	6.15e-05	0.0435	0.0022	0.0006	5.43e-05	6.65095e-05	0.002	0.0005	0.000167	0.000256067	0.0007	0.0007	0.366	0.429652
cg02329670	17	6921400	3626	-0.0023	0.0005	3.96e-06	0.00644	-0.0021	0.0005	2.15e-05	3.29667e-05	-0.0022	0.0005	5.76e-06	1.87275e-05	-0.0006	0.0006	0.368	0.431185
cg05778424	17	55169508	3648	0.0027	0.0006	9.96e-06	0.0127	0.0027	0.0006	1.04e-05	1.96304e-05	0.0029	0.0006	1.16e-06	5.29676e-06	0.0007	0.0008	0.369	0.431542
cg00398048	4	178364342	3644	-0.004	0.0009	2.06e-05	0.0209	-0.0041	0.001	1.54e-05	2.54346e-05	-0.0041	0.001	2.42e-05	5.566e-05	-0.0011	0.0013	0.373	0.4354
cg21650866	8	142297256	3643	0.0044	0.001	2.23e-05	0.0219	0.0042	0.001	7.33e-05	8.50828e-05	0.0038	0.001	0.000201	0.000293696	0.0012	0.0014	0.379	0.441574
cg10192877	21	43641690	3643	0.0018	0.0003	5.5e-10	7.21e-06	0.0018	0.0003	1.2e-09	2.07e-08	0.0018	0.0003	3.48e-10	7.71814e-09	0.0003	0.0004	0.383	0.445399
cg03744043	18	45662275	3633	0.0019	0.0005	5.36e-05	0.0399	0.002	0.0005	3.33e-05	4.47604e-05	0.0017	0.0004	0.000124	0.00020211	0.0005	0.0006	0.386	0.448049
cg17320136	5	10567905	3646	0.0022	0.0005	1.01e-05	0.0128	0.002	0.0005	6.77e-05	8.00794e-05	0.0018	0.0005	0.000191	0.000285123	0.0006	0.0007	0.389	0.450688
cg07207669	1	155102388	3645	-0.0031	0.0008	3.15e-05	0.0282	-0.0031	0.0008	3.63e-05	4.77591e-05	-0.0028	0.0008	0.000307	0.00041445	-0.0008	0.001	0.397	0.459101
cg18513344	3	195531298	3635	-0.0027	0.0005	3.72e-08	0.00021	-0.0024	0.0005	5.91e-07	2.60291e-06	-0.0025	0.0005	5.48e-07	3.27219e-06	-0.0005	0.0006	0.407	0.46979
cg03940776	6	158490013	3639	-0.0027	0.0004	2.41e-09	2.39e-05	-0.0027	0.0004	3.61e-09	5.46783e-08	-0.0024	0.0004	4.67e-08	5.1787e-07	-0.0005	0.0006	0.408	0.470071
cg11900509	10	81946545	3631	0.0077	0.0019	4.67e-05	0.0366	0.0074	0.0019	9.12e-05	0.000101134	0.006	0.0019	0.0017	0.0019442	0.002	0.0025	0.424	0.4876
cg00741986	4	2748332	3645	-0.0029	0.0006	7.62e-06	0.0103	-0.0031	0.0006	1.33e-06	4.48875e-06	-0.0027	0.0006	1.28e-06	5.71856e-06	-0.0007	0.0008	0.437	0.501621
cg26610247	8	142297175	3202	0.0034	0.0008	5.3e-05	0.0398	0.0033	0.0008	7.33e-05	8.50828e-05	0.0033	0.0008	6.13e-05	0.000116771	0.0008	0.0011	0.454	0.519215
cg00634542	2	219254588	3616	0.0023	0.0006	5.89e-05	0.0427	0.0024	0.0006	2.93e-05	4.11658e-05	0.0021	0.0005	0.000116	0.000191585	0.0006	0.0008	0.454	0.519215
cg02578087	3	8671361	3642	-0.0052	0.0013	7.11e-05	0.0482	-0.0051	0.0013	0.000108	0.000116236	-0.0042	0.0013	0.000848	0.00103054	-0.0013	0.0017	0.455	0.519403
cg02341197	21	34185927	3205	0.0036	0.0008	2.17e-05	0.0216	0.0034	0.0009	8.96e-05	9.98952e-05	0.0035	0.0008	2.01e-05	4.78241e-05	0.0008	0.0011	0.46	0.524147
cg12593793	1	156074135	3635	-0.0039	0.0006	1.26e-10	2.04e-06	-0.004	0.0006	1.46e-11	3.90713e-10	-0.0031	0.0005	1.29e-08	1.7415e-07	-0.0006	0.0008	0.462	0.525462
cg12806663	4	182230157	3641	-0.0025	0.0005	3.3e-06	0.00577	-0.0025	0.0005	3.01e-06	7.82096e-06	-0.0018	0.0005	0.00087	0.00104703	-0.0005	0.0007	0.464	0.52581
cg23919111	14	95983256	3647	-0.0018	0.0004	2.33e-05	0.0227	-0.002	0.0004	2.77e-06	7.43601e-06	-0.0005	0.0004	0.179	0.179	-0.0004	0.0006	0.464	0.52581
cg08250921	16	88111009	3647	0.003	0.0007	7.62e-05	0.05	0.0032	0.0007	2.59e-05	3.8204e-05	0.0028	0.0007	0.00013	0.000208067	0.0007	0.001	0.471	0.53277
cg01317029	3	184063497	3646	0.0021	0.0005	2.04e-05	0.0208	0.0022	0.0005	1.84e-05	2.92985e-05	0.0019	0.0005	9.56e-05	0.000163547	0.0005	0.0007	0.474	0.535189
cg13442606	11	3071269	3642	-0.0022	0.0005	1.06e-05	0.0132	-0.0021	0.0005	2.65e-05	3.87212e-05	-0.0018	0.0005	8.97e-05	0.000156912	-0.0005	0.0007	0.475	0.535345
cg17822325	1	31896462	3646	0.004	0.0009	3.51e-06	0.00592	0.0041	0.0009	1.98e-06	5.82739e-06	0.0037	0.0009	2.12e-05	4.98682e-05	0.0008	0.0012	0.479	0.538875
cg06710464	17	79047695	3647	0.0027	0.0006	8.44e-06	0.0111	0.0027	0.0006	7.56e-06	1.53927e-05	0.0025	0.0006	1.92e-05	4.67576e-05	0.0005	0.0008	0.481	0.540146
cg26253134	2	70751721	3639	-0.0025	0.0005	3.06e-08	0.000188	-0.0025	0.0005	4.53e-08	3.75084e-07	-0.0018	0.0004	3.08e-05	6.66281e-05	-0.0004	0.0006	0.483	0.541413
cg08788930	8	142201685	3644	0.0026	0.0006	1.69e-05	0.0185	0.0028	0.0006	4.69e-06	1.07472e-05	0.0021	0.0006	0.000336	0.00044776	0.0006	0.0008	0.49	0.54827
cg08857797	17	40927699	3608	0.0051	0.0008	4.69e-10	6.36e-06	0.0053	0.0008	1.03e-10	2.32875e-09	0.0051	0.0008	8.18e-11	2.03191e-09	0.0007	0.0011	0.495	0.549902
cg02119938	15	78505051	3613	-0.0023	0.0005	7.12e-07	0.0019	-0.0023	0.0005	5.61e-07	2.5245e-06	-0.002	0.0005	9.36e-06	2.70352e-05	-0.0004	0.0006	0.495	0.549902
cg19589396	8	103937374	3606	-0.0037	0.0008	2.48e-06	0.0046	-0.0042	0.0008	5.44e-08	4.23833e-07	-0.003	0.0007	2.93e-05	6.42943e-05	-0.0007	0.001	0.495	0.549902
cg02650017	17	47301614	3636	-0.0015	0.0003	9.87e-06	0.0127	-0.0015	0.0003	1.08e-05	2.00203e-05	-0.0015	0.0004	1.86e-05	4.62024e-05	-0.0003	0.0005	0.494	0.549902
cg08305942	16	79692354	3643	-0.003	0.0006	2.98e-07	0.001	-0.003	0.0006	3.75e-07	1.84821e-06	-0.0023	0.0006	3.8e-05	7.93385e-05	-0.0005	0.0008	0.503	0.554819
cg16846518	3	128062608	3645	-0.003	0.0007	7.84e-06	0.0105	-0.0029	0.0007	2e-05	3.12846e-05	-0.0028	0.0007	2.26e-05	5.2564e-05	-0.0006	0.0009	0.501	0.554819
cg16163382	2	37938640	3625	-0.0016	0.0004	3.47e-05	0.0299	-0.0017	0.0004	1.39e-05	2.35844e-05	-0.0007	0.0004	0.0826	0.083001	-0.0003	0.0005	0.503	0.554819
cg04113258	16	17527041	3636	-0.0017	0.0004	5.38e-05	0.04	-0.0017	0.0004	4.13e-05	5.29903e-05	-0.0017	0.0004	5.43e-05	0.00010671	-0.0004	0.0005	0.503	0.554819
cg26002437	10	45473231	3635	-0.0015	0.0003	4.21e-06	0.00662	-0.0016	0.0003	1e-06	3.74053e-06	-0.0013	0.0003	9.48e-05	0.000163077	-0.0003	0.0004	0.513	0.564846
cg20849150	1	59522993	3625	-0.002	0.0005	3.47e-05	0.0299	-0.0022	0.0005	5.79e-06	1.2356e-05	-0.0018	0.0005	0.000305	0.000413548	-0.0004	0.0006	0.517	0.568242
cg23510258	17	80840821	3637	0.0033	0.0008	1.84e-05	0.0196	0.0036	0.0008	2.89e-06	7.63698e-06	0.0027	0.0007	0.000241	0.000340139	0.0007	0.001	0.522	0.571714
cg02590572	1	111769481	3639	0.0015	0.0004	6.78e-05	0.0467	0.0016	0.0004	4.04e-05	5.22675e-05	0.0007	0.0003	0.0354	0.035862	0.0003	0.0005	0.522	0.571714
cg01368219	3	54999791	3641	0.0024	0.0006	3.91e-05	0.0327	0.0024	0.0006	3.59e-05	4.7535e-05	0.0023	0.0006	9.67e-05	0.000164974	0.0005	0.0008	0.525	0.573988
cg22590032	5	180050565	3639	0.0019	0.0004	9.45e-07	0.00227	0.002	0.0004	3.52e-07	1.74874e-06	0.0015	0.0004	0.000257	0.000361079	0.0003	0.0005	0.528	0.576253
cg13097800	14	47104140	3642	-0.0024	0.0006	3.64e-05	0.0311	-0.0024	0.0006	4.23e-05	5.38285e-05	-0.002	0.0005	0.000233	0.000331865	-0.0005	0.0008	0.531	0.578511
cg02519286	12	6642354	3648	-0.0017	0.0004	6.93e-05	0.0474	-0.0018	0.0004	2.34e-05	3.54424e-05	-0.0008	0.0004	0.0464	0.0468527	-0.0004	0.0006	0.534	0.58076
cg08548559	22	31686097	3628	-0.0047	0.0011	8.9e-06	0.0116	-0.005	0.0011	2.56e-06	7.0656e-06	-0.0053	0.0011	1.1e-06	5.09776e-06	-0.0009	0.0014	0.538	0.584087
cg05874806	2	102350276	3638	0.0017	0.0004	4.29e-05	0.035	0.0018	0.0004	1.81e-05	2.89693e-05	0.0014	0.0004	0.000716	0.000885729	0.0003	0.0006	0.539	0.584152
cg17836612	17	76976357	3648	0.0022	0.0005	7.53e-05	0.0498	0.0022	0.0006	4.34e-05	5.48908e-05	0.0017	0.0005	0.00121	0.00140713	0.0004	0.0007	0.546	0.590707
cg05445490	11	131893019	3622	-0.0019	0.0004	3.31e-05	0.029	-0.002	0.0004	1.31e-05	2.28334e-05	-0.0014	0.0004	0.000608	0.000765858	-0.0003	0.0006	0.557	0.60156
cg08352115	17	66356057	3647	0.0033	0.0007	4.43e-07	0.00136	0.0035	0.0007	1.71e-07	1.02107e-06	0.0032	0.0006	5.13e-07	3.09294e-06	0.0005	0.0009	0.564	0.607009
cg04927537	17	76976091	3647	0.0045	0.001	7.55e-06	0.0103	0.0045	0.001	7.83e-06	1.55746e-05	0.0038	0.001	0.000125	0.000202676	0.0008	0.0013	0.564	0.607009
cg25653947	8	144443217	3638	0.0022	0.0004	6.31e-07	0.00181	0.0023	0.0004	4.15e-07	1.99779e-06	0.0017	0.0005	0.000261	0.000364227	0.0003	0.0006	0.565	0.607033
cg01020263	16	50732073	3634	-0.0025	0.0006	6.02e-05	0.0431	-0.0027	0.0006	3.31e-05	4.45881e-05	-0.0021	0.0006	0.000852	0.00103137	-0.0005	0.0008	0.579	0.621
cg04577162	7	73667397	3644	0.0029	0.0006	1.26e-06	0.0027	0.003	0.0006	7.94e-07	3.30922e-06	0.0029	0.0006	6.75e-07	3.645e-06	0.0004	0.0008	0.584	0.625275
cg26836479	19	42706353	3543	-0.0017	0.0004	1.26e-05	0.0148	-0.0017	0.0004	1.31e-05	2.28334e-05	-0.0007	0.0004	0.0484	0.0487929	-0.0003	0.0005	0.585	0.625275
cg24678869	1	153919638	3642	0.0018	0.0004	4.06e-06	0.00651	0.0018	0.0004	5.71e-06	1.2334e-05	0.0016	0.0004	1.99e-05	4.77139e-05	0.0003	0.0005	0.59	0.629536
cg00244001	10	126336805	3643	-0.0017	0.0004	1.54e-05	0.0172	-0.0017	0.0004	1.17e-05	2.09991e-05	-0.0007	0.0004	0.0431	0.0435914	-0.0003	0.0005	0.592	0.630587
cg09018739	16	57180107	3642	0.0024	0.0006	7.13e-05	0.0482	0.0026	0.0006	9.59e-06	1.83243e-05	0.0019	0.0006	0.000901	0.00107808	0.0004	0.0008	0.598	0.635887
cg00673344	3	156807691	3646	-0.0026	0.0006	4.51e-05	0.0362	-0.0028	0.0006	9.38e-06	1.81479e-05	-0.0014	0.0006	0.0244	0.02484	-0.0004	0.0008	0.603	0.640108
cg16125214	1	9751353	3643	0.0015	0.0004	4.49e-05	0.0361	0.0017	0.0004	9.41e-06	1.81479e-05	0.0007	0.0003	0.0229	0.0233512	-0.0002	0.0005	0.612	0.648553
cg26687842	13	41055491	3643	0.0024	0.0006	4.78e-05	0.0371	0.0025	0.0006	2.83e-05	4.04007e-05	0.0017	0.0005	0.00141	0.00162451	0.0004	0.0008	0.636	0.672838
cg07136133	11	36422377	3645	-0.0026	0.0006	1.99e-05	0.0205	-0.0024	0.0006	8.81e-05	9.83995e-05	-0.0021	0.0006	0.000625	0.000784091	-0.0004	0.0008	0.639	0.674862
cg13997435	1	153538406	3637	-0.0022	0.0005	4.41e-05	0.0356	-0.0024	0.0005	5.77e-06	1.23558e-05	-0.0018	0.0005	0.000503	0.000637476	0.0003	0.0007	0.656	0.69164
cg24681499	1	42706997	3644	0.0016	0.0004	2.76e-05	0.0254	0.0018	0.0004	3.89e-06	9.43629e-06	0.0011	0.0004	0.00274	0.00302227	0.0002	0.0005	0.662	0.696783
cg14728380	17	80280330	3638	0.0038	0.001	6.37e-05	0.0446	0.0042	0.001	1.15e-05	2.07e-05	0.0033	0.001	0.000758	0.000935821	0.0005	0.0013	0.677	0.711365
cg01117339	11	73737124	3640	-0.0024	0.0006	7.36e-05	0.0493	-0.0022	0.0006	0.000412	0.000412665	-0.0011	0.0006	0.0621	0.0625026	-0.0003	0.0008	0.697	0.731144
cg09152259	2	128156114	3641	-0.0048	0.001	3.39e-06	0.00588	-0.0051	0.0011	1.4e-06	4.6492e-06	-0.0038	0.0011	0.000259	0.00036225	-0.0005	0.0014	0.707	0.740383
cg15020801	17	46022809	3641	0.0028	0.0006	1.58e-05	0.0176	0.0029	0.0006	8.22e-06	1.62051e-05	0.0024	0.0007	0.000276	0.00038258	0.0003	0.0008	0.717	0.749591
cg16755922	17	80536214	3636	0.0042	0.001	1.7e-05	0.0186	0.0043	0.001	1.48e-05	2.46402e-05	0.0038	0.001	9.43e-05	0.000162668	0.0004	0.0013	0.738	0.770249
cg10601624	12	6404377	3629	-0.0022	0.0005	1.99e-06	0.0039	-0.0022	0.0005	1.03e-06	3.74053e-06	-0.0019	0.0004	8.12e-06	2.45977e-05	-0.0002	0.0006	0.742	0.773124
cg26572392	10	24496943	3646	0.0031	0.0008	4.99e-05	0.0384	0.0032	0.0008	3.46e-05	4.63073e-05	0.0028	0.0008	0.00019	0.000284313	0.0003	0.001	0.745	0.77495
cg16466652	19	6271960	3648	0.0024	0.0005	1.96e-06	0.0039	0.0024	0.0005	1.15e-06	3.98966e-06	0.0018	0.0005	0.000199	0.00029146	0.0002	0.0006	0.758	0.787154
cg24843003	19	1409547	3642	0.0027	0.0006	3.43e-06	0.00588	0.0027	0.0006	3.29e-06	8.40778e-06	0.0025	0.0006	6.44e-06	2.06146e-05	0.0002	0.0008	0.762	0.789987
cg11202345	17	76976057	3643	0.0031	0.0007	1.42e-05	0.0162	0.0032	0.0007	1.15e-05	2.07e-05	0.0029	0.0007	5.73e-05	0.000110851	0.0003	0.001	0.778	0.80523
cg13139542	2	8242815	3518	0.0024	0.0005	6.72e-07	0.00187	0.0024	0.0005	9.66e-07	3.65784e-06	0.0024	0.0005	6.73e-07	3.645e-06	0.0002	0.0006	0.786	0.812156
cg04011474	2	28904455	3641	-0.0028	0.0006	7.3e-07	0.00193	-0.003	0.0006	2.23e-07	1.28225e-06	-0.0027	0.0005	8e-07	4.17105e-06	-0.0002	0.0008	0.793	0.818028
cg27637521	17	76355202	3604	-0.0017	0.0004	7.54e-05	0.0498	-0.0016	0.0004	0.000136	0.000143877	-0.0016	0.0004	0.000214	0.000308339	0.0001	0.0006	0.797	0.820791
cg10717869	1	205780912	3635	0.0023	0.0005	1.33e-06	0.00283	0.0023	0.0005	1.04e-06	3.75488e-06	0.0011	0.0004	0.00922	0.00959065	0.0002	0.0006	0.802	0.824573
cg10927968	11	1807333	3636	0.0038	0.0008	5.5e-06	0.00795	0.0039	0.0008	3.7e-06	9.07051e-06	0.0038	0.0008	2.13e-06	8.31906e-06	0.0003	0.0011	0.812	0.833124
cg08944236	16	53242355	3642	0.0026	0.0006	2.06e-05	0.0209	0.0026	0.0006	2.73e-05	3.97556e-05	0.0023	0.0006	7.77e-05	0.000141501	0.0002	0.0008	0.813	0.833124
cg03318904	22	39801522	3644	0.0032	0.0006	1.02e-07	0.000443	0.0032	0.0006	1.17e-07	7.64811e-07	0.002	0.0006	0.000379	0.000497588	0.0002	0.0008	0.822	0.840959
cg16655795	19	42897238	3540	0.0027	0.0005	7.87e-08	0.000364	0.0029	0.0005	2.26e-08	2.22771e-07	0.0026	0.0005	1.36e-07	1.14969e-06	0.0001	0.0007	0.836	0.853493
cg18265118	7	2139243	2798	0.0047	0.0011	4.52e-05	0.0362	0.0048	0.0011	2.44e-05	3.6424e-05	0.0041	0.0011	0.000196	0.0002898	-0.0003	0.0015	0.837	0.853493
cg11969813	17	79816559	3634	0.0038	0.0008	3.25e-06	0.00572	0.0039	0.0008	2.44e-06	6.82541e-06	0.0031	0.0008	9.23e-05	0.000160107	-0.0002	0.0011	0.841	0.856166
cg13300580	1	27440539	3631	0.0018	0.0004	5.5e-05	0.0406	0.0018	0.0004	5.26e-05	6.51988e-05	0.0013	0.0004	0.00288	0.00314873	-0.0001	0.0006	0.869	0.883223
cg21163717	8	21769903	3641	-0.0023	0.0005	7.12e-06	0.00984	-0.0023	0.0005	4.56e-06	1.05501e-05	-0.0014	0.0005	0.00288	0.00314873	-0.0001	0.0007	0.874	0.886853
cg07021906	16	87866833	3644	0.0037	0.0008	5.09e-06	0.00758	0.0037	0.0008	5.38e-06	1.18056e-05	0.0031	0.0008	4.73e-05	9.44479e-05	0.0001	0.0011	0.892	0.903641
cg03433986	11	62477624	3642	-0.003	0.0006	4.03e-07	0.00126	-0.0029	0.0006	1.8e-06	5.43e-06	-0.0027	0.0006	2.76e-06	1.03251e-05	0.0001	0.0008	0.901	0.911272
cg13049992	5	125800778	3637	0.0013	0.0003	2.92e-05	0.0265	0.0012	0.0003	7.74e-05	8.85182e-05	0.0009	0.0003	0.00237	0.00265662	0	0.0004	0.909	0.917868
cg23247968	10	104535961	3640	0.0017	0.0004	4.18e-05	0.0343	0.0017	0.0004	4.87e-05	6.08505e-05	0.0012	0.0004	0.00172	0.00195985	0.0001	0.0005	0.911	0.918394
cg19420720	17	79816504	3641	0.0031	0.0006	9.65e-07	0.00231	0.003	0.0006	1.55e-06	4.93615e-06	0.0027	0.0006	2.03e-05	4.79327e-05	0.0001	0.0008	0.914	0.919925
cg00994936	19	1423902	3637	0.0021	0.0005	3.38e-05	0.0294	0.0022	0.0005	2.05e-05	3.18263e-05	0.002	0.0005	5.8e-05	0.000111857	-0.0001	0.0007	0.916	0.920447
cg25130381	1	27440721	3643	0.0026	0.0006	5.13e-05	0.0391	0.0028	0.0006	1.33e-05	2.29425e-05	0.0021	0.0006	0.00108	0.00126783	0.0001	0.0009	0.935	0.938021
cg12484113	1	27898757	3181	0.0029	0.0006	3.06e-06	0.00547	0.0028	0.0006	9.52e-06	1.82467e-05	0.0025	0.0006	6.57e-05	0.000123635	0	0.0008	0.954	0.955539
cg01881899	21	43652704	3617	0.002	0.0004	4.15e-07	0.00129	0.0021	0.0004	5.93e-08	4.54633e-07	0.0019	0.0004	9.26e-07	4.45772e-06	0	0.0005	0.982	0.982

## Sheet: ESM Table 5
Enrichment of EWAS associations for the adiponectin- and leptin-associated CpGs
	Adiponectin									Leptin
Trait	OR	logeOR	CI (lower)	CI (upper)	Nominal p value	pFDR	Total CpGs	Overlap	N Significant	OR	logeOR	CI (lower)	CI (upper)	Nominal p value	pFDR	Total CpGs	Overlap	N Significant
Body mass index	571.697	6.34861	358.859	910.77	2.74981e-157	2.74981e-157	2677	912	40	151.298	5.01925	109.619	208.824	1.09048e-204	1.09048e-204	2664	905	51		5.15327	54.7945		3.3793	24.1706
Insulin levels	435.514	6.07653	265.012	715.714	5.04014e-127	5.04014e-127	553	487	24	147.484	4.99372	99.1465	219.388	4.04594e-134	4.04594e-134	551	486	30		4.96256	32.8767		3.60238	14.218
C-reactive protein	301.32	5.70817	152.605	594.957	9.114e-61	9.114e-61	287	227	10	256.691	5.54787	164.216	401.244	6.96958e-131	6.96958e-131	287	227	24		5.0094	13.6986		4.3007	11.3744
Triglyceride levels	1917.38	7.55872	1006.93	3651.05	4.41086e-117	4.41086e-117	272	65	14	413.681	6.0251	213.172	802.789	5.75158e-71	5.75158e-71	272	65	11		6.78505	19.1781		5.29091	5.21327
Systolic BP	215.229	5.3717	97.5684	474.779	2.08903e-40	2.08903e-40	220	210	7	137.412	4.92298	77.049	245.065	1.89568e-62	1.89568e-62	217	207	13		4.88601	9.58904		4.00597	6.16114
Smoking	11.7589	2.46461	7.24969	19.0728	1.72586e-23	1.72586e-23	33140	17506	25	9.78097	2.28044	7.29013	13.1228	3.1798e-52	3.1798e-52	32867	17375	64		1.31683	34.2466		0.53359	30.3318
Alcohol	15.8692	2.76438	9.48428	26.5526	6.57414e-26	6.57414e-26	17112	9593	20	11.6735	2.45732	8.41397	16.1956	5.60012e-49	5.60012e-49	16993	9521	46		1.69575	27.3973		0.83605	21.8009
Diastolic BP	295.252	5.68783	133.253	654.196	1.30923e-44	1.30923e-44	158	155	7	127.411	4.84742	64.0547	253.431	2.0492e-43	2.0492e-43	154	151	9		5.21022	9.58904		4.1635	4.2654
HDL-cholesterol	465.774	6.1437	246.451	880.279	8.25497e-80	8.25497e-80	405	186	12	102.789	4.63267	51.8732	203.679	3.14069e-40	3.14069e-40	403	185	9		5.35414	16.4384		3.94109	4.2654
Waist circumference	372.436	5.92007	208.64	664.825	3.39429e-89	3.39429e-89	381	301	15	69.8798	4.24678	36.6482	133.245	4.71502e-38	4.71502e-38	379	299	10		5.00514	20.5479		3.47597	4.73934
Sex	8.90562	2.18668	5.46393	14.5152	1.73715e-18	1.73715e-18	28929	21510	24	6.04833	1.79978	4.42983	8.25818	9.63184e-30	9.63184e-30	28783	21398	53		1.05153	32.8767		0.119978	25.1185
Cognition	52.2239	3.95554	18.98	143.695	1.86464e-14	1.86464e-14	494	461	4	40.4446	3.69993	20.6106	79.3652	5.48046e-27	5.48046e-27	488	456	9		3.84308	5.47945		2.98858	4.2654
Type 2 diabetes	533.838	6.28009	249.309	1143.09	8.76244e-59	8.76244e-59	148	103	8	100.584	4.61099	40.5308	249.614	2.70811e-23	2.70811e-23	148	103	5		5.73929	10.9589		4.33121	2.36967
Mortality	11.8624	2.47337	4.7796	29.4409	9.6635e-08	9.6635e-08	2560	2544	5	11.4347	2.43665	6.64005	19.6915	1.54334e-18	1.54334e-18	2539	2523	14		2.19373	6.84932		1.4381	6.63507
Age	18.2496	2.90414	11.3824	29.2599	1.77091e-33	1.77091e-33	16171	13617	28	5.21321	1.6512	3.57738	7.59706	8.38267e-18	8.38267e-18	16035	13500	32		1.72588	38.3562		0.195772	15.1659
Glucose levels	121.441	4.79943	61.9867	237.922	1.85962e-44	1.85962e-44	853	548	10	21.9878	3.09049	9.72143	49.7315	1.15626e-13	1.15626e-13	849	546	6		4.08478	13.6986		2.65007	2.8436
Education level	0.000192767	-8.55403	1.9506e-149	1.90502e+141	0.95995	0.95995	528	371	0	27.2875	3.30643	11.1714	66.6535	3.97656e-13	3.97656e-13	523	366	5		324.636	0		2.99996	2.36967
Protein biomarker	39.1938	3.66852	5.41046	283.923	0.000282261	0.000282261	164	147	1	42.4411	3.74812	13.4134	134.287	1.79844e-10	1.79844e-10	158	141	3		4.82721	1.36986		3.84717	1.4218
Parkinson's disease	102.059	4.62555	31.8297	327.243	7.20156e-15	7.20156e-15	185	176	3	33.8518	3.52199	10.7249	106.849	1.90608e-09	1.90608e-09	185	176	3		4.74397	4.10959		3.61747	1.4218
Total cholesterol	181.376	5.20057	43.5578	755.258	8.9677e-13	8.9677e-13	177	66	2	60.7282	4.10641	14.7685	249.714	1.2533e-08	1.2533e-08	177	66	2		5.67948	2.73973		4.56873	0.947867
[truncated: 37 more rows]

## Sheet: ESM Table 6
Enrichment of chromatin states for the adiponectin- and leptin-associated CpGs using the PBMC Roadmap reference epigenome (E062)
[truncated: 17 more rows]

## Sheet: ESM Table 7
Chromatin state enrichment analysis using 22 immune cell and adipocyte Roadmap reference epigenomes
[truncated: 347 more rows]

[truncated: 16 more sheets: ESM Table 8, ESM Table 9, ESM Table 10, ESM Table 11, ESM Table 12, ESM Table 13, ESM Table 14, ESM Table 15, ESM Table 16, ESM Table 17, ESM Table 18, ESM Table 19, ESM Table 20, ESM Table 21, ESM Table 22, Column descriptions]
